# Supplementary material for: Long-Term Use of Amoxicillin Is Associated with Changes in Gene Expression and DNA Methylation in Patients with Low Back Pain and Modic Changes
Source: Antibiotics (Basel). 2023 Jul 21;12(7):1217. doi: 10.3390/antibiotics12071217 (PMC10376514; doi:10.3390/antibiotics12071217)
Supplement: Supplementary file 1 [file antibiotics-12-01217-s001.zip › Supplementary_tables.xlsx]

## Sheet: Content
	Supplementary Tables
Table S1	ST1:	Paired t-test of cell type proportions at different time points in each treatment group showed no significant change after Bonferroni correction for multiple testing.
Table S2	ST2:	Differential gene expression analysis results
Table S3	ST3:	Differential methylation analysis results

## Sheet: Table S1
Table S1: ST1: Paired t-test of cell type proportions at different time points in each treatment group showed no significant change after Bonferroni correction for multiple testing.
	Antibiotic group			Placebo group
	Estimated difference in means (unadjusted p-values)			Estimated difference in means (unadjusted p-values)
Cell type	screen-100d	100d-1y	screen-1y	screen-100d	100d-1y	screen-1y
Eosinophiles	0.43 (0.01)	-0.09 (0.6)	0.33 (0.05)	-0.14 (0.38)	0.1 (0.35)	-0.04 (0.83)
Basophiles	0.19 (0.03)	-0.07 (0.47)	0.12 (0.27)	0.14 (0.1)	-0.03 (0.79)	0.11 (0.15)
T-regs	-0.02 (0.84)	0.13 (0.3)	0.11 (0.31)	-0.05 (0.7)	0.17 (0.13)	0.12 (0.32)
NK cells	0.08 (0.66)	0.24 (0.2)	0.31 (0.11)	-0.29 (0.13)	0.21 (0.29)	-0.08 (0.69)
Memory B cells	-0.06 (0.34)	0.18 (0.02)	0.12 (0.06)	0.09 (0.32)	0.02 (0.82)	0.11 (0.22)
Naïve B cells	0.21 (0.04)	-0.12 (0.25)	0.09 (0.28)	0.14 (0.18)	0.15 (0.15)	0.29 (0.01)
CD8 naïve T cells	0.32 (0.05)	-0.52 (0)	-0.19 (0.21)	-0.03 (0.88)	0.05 (0.8)	0.02 (0.93)
CD8 memory T cells	-0.08 (0.72)	0.56 (0.03)	0.48 (0.07)	0.02 (0.96)	-0.01 (0.98)	0.01 (0.98)
CD4 naïve T cells	0.12 (0.59)	0.23 (0.39)	0.36 (0.13)	0.36 (0.12)	0.14 (0.49)	0.5 (0.04)
CD4 memory T cells	0.38 (0.19)	-0.18 (0.55)	0.2 (0.44)	0.05 (0.89)	0.09 (0.75)	0.14 (0.66)
Monocytes	0.35 (0.09)	0.01 (0.97)	0.36 (0.2)	0.2 (0.42)	-0.17 (0.42)	0.03 (0.88)
Neutrophiles	-1.81 (0.08)	-0.27 (0.8)	-2.08 (0.05)	-0.34 (0.8)	-0.69 (0.57)	-1.03 (0.45)
Values represent difference in mean relative proportion of individual cell types in each time interval, p-values in parenthesis.
There was no significant change after Bonferroni correction for 72 tests.

## Sheet: Table S2
Table S2: ST2: Differential gene expression analysis results
Antibiotic group, significantly differentially expressed genes, screen - 100 days
EnsemblID	Chromosome	Gene name	Gene biotype	logFC	AveExpr	pval	FDRpval
ENSG00000178445	9	GLDC	protein_coding	-1.05	-0.442	3.47217e-10	7.58148e-06
ENSG00000211669	22	IGLV3-10	IG_V_gene	-0.896	-1.859	2.34418e-08	0.000172991
ENSG00000211964	14	IGHV3-48	IG_V_gene	-0.575	1.897	2.37679e-08	0.000172991
ENSG00000133328	11	HRASLS2	protein_coding	-0.651	-0.849	4.59453e-08	0.000250804
ENSG00000242766	2	IGKV1D-17	IG_V_gene	-0.955	-2.492	8.31945e-08	0.00036331
ENSG00000224041	2	IGKV3D-15	IG_V_gene	-0.774	-0.324	4.32911e-07	0.00157544
ENSG00000165617	14	DACT1	protein_coding	0.294	2.17	1.20164e-06	0.00327974
ENSG00000211662	22	IGLV3-21	IG_V_gene	-0.781	1.391	8.97643e-07	0.0028
ENSG00000211937	14	IGHV2-5	IG_V_gene	-0.497	0.633	1.62926e-06	0.00395278
ENSG00000249173	4	LINC01093	lincRNA	-0.447	-1.926	2.0587e-06	0.00418117
ENSG00000211611	2	IGKV6-21	IG_V_gene	-0.901	-1.203	2.16876e-06	0.00418117
ENSG00000251546	2	IGKV1D-39	IG_V_gene	-0.839	-0.138	2.29787e-06	0.00418117
ENSG00000211625	2	IGKV3D-20	IG_V_gene	-0.729	0.684	3.7504e-06	0.00598363
ENSG00000241755	2	IGKV1-9	IG_V_gene	-0.627	0.997	3.83654e-06	0.00598363
ENSG00000233030	1	RP11-196G18.3	antisense	-0.462	-0.317	5.64538e-06	0.00821779
ENSG00000005194	16	CIAPIN1	protein_coding	0.187	4.522	1.7578e-05	0.021323
ENSG00000211942	14	IGHV3-13	IG_V_gene	-0.474	-0.394	1.03621e-05	0.014141
ENSG00000211941	14	IGHV3-11	IG_V_gene	-0.42	0.85	1.44353e-05	0.0185409
ENSG00000124570	6	SERPINB6	protein_coding	0.169	4.876	2.86276e-05	0.0297659
ENSG00000211655	22	IGLV1-36	IG_V_gene	-0.761	-2.01	2.0324e-05	0.0233566
ENSG00000224220	2	AC104699.1	antisense	-0.727	-2.164	2.65383e-05	0.0289732
ENSG00000211659	22	IGLV3-25	IG_V_gene	-0.724	1.21	3.20577e-05	0.0318173
ENSG00000211658	22	IGLV3-27	IG_V_gene	-0.728	-3.245	3.52368e-05	0.033452
ENSG00000211972	14	IGHV3-66	IG_V_gene	-0.76	-1.772	4.74628e-05	0.0431812
ENSG00000211943	14	IGHV3-15	IG_V_gene	-0.369	1.831	5.10038e-05	0.0445467
ENSG00000243290	2	IGKV1-12	IG_V_gene	-0.485	1.425	5.3448e-05	0.044886
ENSG00000211663	22	IGLV3-19	IG_V_gene	-0.479	2.15	5.68695e-05	0.0459906
ENSG00000230709	17	AC104024.1	lincRNA	-0.841	-3.61	6.15384e-05	0.0479889
Antibiotic group, significantly differentially expressed genes, 100 days - 1 year
EnsemblID	Chromosome	Gene name	Gene biotype	logFC	AveExpr	pval	FDRpval
ENSG00000276566	2	IGKV1D-13	IG_V_gene	0.577	-3.016	3.27642e-07	0.00715406
ENSG00000178445	9	GLDC	protein_coding	0.662	-0.442	1.48527e-06	0.0100824
ENSG00000211658	22	IGLV3-27	IG_V_gene	0.698	-3.245	1.51454e-06	0.0100824
ENSG00000224041	2	IGKV3D-15	IG_V_gene	0.601	-0.324	1.84701e-06	0.0100824
ENSG00000211972	14	IGHV3-66	IG_V_gene	0.686	-1.772	8.21119e-06	0.0349661
ENSG00000232216	14	IGHV3-43	IG_V_gene	0.345	-1.055	9.60828e-06	0.0349661
ENSG00000241755	2	IGKV1-9	IG_V_gene	0.486	0.997	1.35484e-05	0.0422612
Placebo group, significantly differentially expressed genes, screen - 100 days
EnsemblID	Chromosome	Gene name	Gene biotype	logFC	AveExpr	pval	FDRpval
ENSG00000213934	11	HBG1	protein_coding	0.534	-0.226	6.64315e-08	0.00145419
ENSG00000117707	1	PROX1	protein_coding	-0.766	-2.82	3.02195e-07	0.00330752

## Sheet: Table S3
Table S3: ST3: Differential methylation analysis results
Antibiotic group, significantly differentially methylated sites, screen - 1 year
	beta value			p-value
cgid	screen	100d	1y	screen_100d	100d_1y	screen-1y	chr	Relation to Island	UCSC RefGene
cg09690371	0.983012	0.984768	0.987781	0.550745	0.0426895	0.007734	15	OpenSea	THBS1
Antibiotic group, significantly differentially methylated sites, 100 days - 1 year
	beta value			p-value
cgid	screen	100d	1y	screen_100d	100d_1y	screen-1y	chr	Relation to Island	UCSC RefGene
cg00003345	0.620993	0.608008	0.641411	0.596796	0.0382674	0.403836	1	OpenSea	CASZ1
cg00012362	0.696691	0.686016	0.720634	0.647136	0.038897	0.387048	1	OpenSea	S100A13, S100A1
cg00014377	0.455851	0.446623	0.473846	0.710282	0.0485451	0.448583	7	OpenSea
cg00025518	0.819416	0.788868	0.825758	0.463005	0.0443356	0.839746	4	OpenSea	CCDC109B
cg00029648	0.338051	0.321154	0.354553	0.573861	0.0480102	0.571397	2	S_Shore
cg00034755	0.627303	0.626966	0.657165	0.983602	0.0479196	0.325347	22	N_Shore
cg00034769	0.449875	0.432478	0.459154	0.496342	0.0470848	0.717142	14	OpenSea	C14orf64
cg00059225	0.357639	0.342591	0.371059	0.537565	0.0430656	0.566423	5	Island	GLRA1
cg00066832	0.827719	0.813735	0.838825	0.562168	0.0491404	0.604794	2	OpenSea	LPIN1
cg00067696	0.698933	0.691068	0.720954	0.791961	0.0480939	0.396678	16	OpenSea
cg00072689	0.441805	0.428982	0.458101	0.603706	0.0443356	0.493799	17	OpenSea	LOC404266, HOXB6
cg00074174	0.306137	0.294527	0.321356	0.608298	0.0443356	0.484654	17	N_Shore	AXIN2
cg00078318	0.030298	0.0266656	0.0332661	0.576399	0.0499082	0.58703	2	Island	SOX11
cg00078513	0.535591	0.518599	0.5513	0.516398	0.038897	0.511035	15	OpenSea	SNORD115-40
cg00081324	0.654398	0.642552	0.667486	0.57257	0.0443356	0.525887	17	OpenSea	SAMD14
cg00091263	0.682783	0.6723	0.70564	0.684818	0.0408666	0.384828	2	OpenSea	LOC101927285
cg00093095	0.446979	0.422861	0.461206	0.492435	0.0430656	0.669284	17	OpenSea	DNAH17
cg00101154	0.610717	0.599259	0.634078	0.856821	0.0486654	0.378231	16	Island	MRPL28
cg00103961	0.80731	0.795036	0.821115	0.606494	0.04303	0.475898	20	N_Shore	KCNQ2
cg00105640	0.473437	0.46818	0.499162	0.876051	0.0477154	0.360455	1	S_Shelf	LOC388588
cg00106609	0.888276	0.887153	0.905318	0.960579	0.0443356	0.323008	22	N_Shore	PLXNB2
cg00115954	0.533491	0.517408	0.550714	0.594303	0.0488677	0.556715	8	N_Shore
cg00119597	0.48593	0.470727	0.516137	0.708056	0.0458521	0.426965	20	OpenSea	C20orf203
cg00121135	0.412014	0.392928	0.423122	0.487081	0.042036	0.645804	16	N_Shelf	CBFA2T3
cg00122555	0.708917	0.691347	0.718865	0.497527	0.0474404	0.716191	2	OpenSea
cg00130165	0.109134	0.0960193	0.116182	0.462429	0.0411753	0.773498	4	Island	EPHA5
cg00133136	0.59935	0.586942	0.616796	0.643136	0.0466965	0.480071	20	N_Shore	MYT1
cg00136477	0.548622	0.531189	0.55876	0.517607	0.0494114	0.686842	1	N_Shelf	C1QC
cg00137016	0.394296	0.380025	0.405796	0.552186	0.0480102	0.607398	19	S_Shore	ZNF836
cg00137715	0.728353	0.716193	0.741567	0.60346	0.0470054	0.524592	4	OpenSea	NOCT
cg00145732	0.658551	0.643763	0.679215	0.618189	0.0417237	0.431333	16	N_Shelf
cg00145954	0.773675	0.765756	0.790356	0.7337	0.0427145	0.385965	1	OpenSea	PRKCZ
cg00149013	0.771278	0.761754	0.789609	0.67593	0.0477154	0.462908	6	S_Shelf
cg00153041	0.269408	0.238566	0.275104	0.458763	0.0482939	0.982338	10	OpenSea
cg00154568	0.866329	0.861636	0.877489	0.743235	0.0466965	0.409381	16	OpenSea	POLR3E
cg00154587	0.896099	0.886428	0.905431	0.589916	0.04303	0.491648	4	OpenSea	AFF1
cg00154652	0.567479	0.542015	0.577464	0.462429	0.038897	0.729218	9	OpenSea
cg00157012	0.14184	0.121727	0.15189	0.486634	0.046775	0.739223	8	OpenSea	DOCK5
cg00168193	0.901706	0.895719	0.908648	0.586692	0.046775	0.541374	1	S_Shore
cg00169964	0.608723	0.590822	0.619514	0.510585	0.046775	0.66788	10	OpenSea	PCDH21
cg00170438	0.497151	0.482116	0.511128	0.543055	0.0427145	0.545518	20	N_Shore	HRH3
cg00171690	0.468256	0.46062	0.490524	0.800396	0.0470397	0.385965	20	OpenSea	CDH26
cg00173178	0.850939	0.845922	0.868472	0.845384	0.0448644	0.36109	22	OpenSea	IL2RB
cg00174179	0.381235	0.368221	0.392106	0.549198	0.048374	0.61934	3	S_Shore	RHOA, TCTA
cg00181257	0.660512	0.639252	0.675309	0.562287	0.0459392	0.566762	9	OpenSea
cg00181978	0.691237	0.672986	0.706065	0.553	0.0483701	0.611925	1	N_Shore	MTF1
cg00186575	0.801115	0.79055	0.812827	0.55215	0.0427798	0.532336	1	OpenSea	CYB5RL
cg00192220	0.347425	0.337194	0.390293	0.794714	0.038897	0.340867	16	OpenSea
cg00192882	0.495522	0.495362	0.526448	0.997513	0.0481871	0.323008	17	OpenSea	MFAP4
cg00196200	0.722729	0.714974	0.739672	0.701777	0.048374	0.452276	15	OpenSea
cg00205605	0.492805	0.481299	0.512455	0.648099	0.0418743	0.41772	1	N_Shore
cg00206407	0.52471	0.51477	0.542316	0.665885	0.0427145	0.42099	20	Island	SRMS
cg00211496	0.605613	0.572116	0.61769	0.465838	0.0432539	0.791759	7	OpenSea	POU6F2
cg00220162	0.15357	0.141798	0.166962	0.602794	0.0482851	0.539403	17	Island	LHX1
cg00220243	0.566181	0.554312	0.586749	0.698584	0.0492949	0.459748	9	N_Shore
cg00220571	0.691082	0.68363	0.713196	0.811529	0.046775	0.380191	12	OpenSea	FAM186B
cg00221143	0.402449	0.373726	0.404545	0.458763	0.0432364	0.959913	19	N_Shelf
cg00221694	0.558555	0.542866	0.572085	0.546026	0.0449248	0.584439	5	S_Shelf
cg00222842	0.642267	0.625456	0.657615	0.556693	0.0443356	0.549118	6	OpenSea
cg00226815	0.246971	0.231278	0.260364	0.550261	0.0430656	0.547572	3	OpenSea	NBEAL2
cg00233018	0.617078	0.609718	0.648906	0.86469	0.0443356	0.354626	4	OpenSea	NOP14-AS1, NOP14
cg00233745	0.500816	0.484211	0.513616	0.544305	0.0488152	0.631556	20	OpenSea	NTSR1
cg00234616	0.202277	0.191914	0.213389	0.594486	0.046775	0.531404	2	Island	TLX2
cg00235629	0.590927	0.573624	0.603109	0.528057	0.049257	0.664153	2	S_Shelf	BOK-AS1
cg00238213	0.172565	0.154511	0.181101	0.465838	0.038897	0.717549	7	N_Shore	SRRM3
cg00238353	0.887591	0.874191	0.895055	0.489531	0.038897	0.561433	10	OpenSea	PTPRE
cg00251111	0.557381	0.538693	0.569469	0.497747	0.0427834	0.63964	21	OpenSea	PFKL
cg00257453	0.330031	0.312378	0.339174	0.480416	0.0422178	0.686727	17	S_Shelf	TNFSF12, TNFSF12-TNFSF13
cg00258873	0.694534	0.680469	0.709496	0.584658	0.0460806	0.537218	6	N_Shore	RPP21
cg00271311	0.541674	0.515303	0.55526	0.492661	0.0477457	0.734461	11	OpenSea	CNTF, ZFP91-CNTF
cg00281680	0.403416	0.382279	0.409918	0.465838	0.0443888	0.818461	3	OpenSea
cg00281837	0.494771	0.485037	0.511218	0.69298	0.0490936	0.463065	2	Island
cg00285294	0.55848	0.549922	0.579725	0.749803	0.0428482	0.380829	7	N_Shore	C7orf50
cg00286878	0.524274	0.512104	0.541603	0.631784	0.0443356	0.473527	7	Island	MEST, MESTIT1
cg00288612	0.642126	0.637218	0.664799	0.846082	0.0430656	0.357736	6	OpenSea
cg00297048	0.598784	0.587075	0.617683	0.662561	0.042036	0.413645	7	Island	HOXA-AS3, HOXA6
cg00300908	0.621767	0.612864	0.645037	0.763069	0.0417892	0.364184	15	Island	C15orf27
cg00305453	0.823447	0.818667	0.842252	0.766742	0.0417892	0.360455	9	OpenSea
cg00305585	0.643734	0.626492	0.656687	0.503677	0.0413105	0.582731	16	OpenSea	IFT140
cg00306664	0.884115	0.875379	0.899015	0.718249	0.0451181	0.417432	22	N_Shelf	FAM19A5
cg00309965	0.808287	0.797631	0.823805	0.634695	0.0490927	0.513051	5	OpenSea	ECSCR
cg00318436	0.919335	0.911261	0.931807	0.756957	0.0443356	0.389061	16	S_Shore	PARD6A, ACD
cg00320288	0.137284	0.131906	0.153053	0.765793	0.046775	0.400001	16	N_Shore
cg00328058	0.748223	0.737188	0.768778	0.692066	0.0443208	0.41879	1	Island	PLEKHN1, KLHL17
cg00330669	0.795266	0.782106	0.803518	0.486398	0.042466	0.663142	2	OpenSea
cg00335892	0.423039	0.408071	0.440098	0.588806	0.0428482	0.489508	22	S_Shore	SNAP29, PI4KA
cg00337803	0.595611	0.586123	0.621296	0.725336	0.0382674	0.351705	10	OpenSea
cg00351079	0.896726	0.884736	0.904869	0.468213	0.0382674	0.625325	15	OpenSea	ITGA11
cg00352576	0.484893	0.472829	0.50433	0.664785	0.0469867	0.464617	9	N_Shore
cg00356208	0.601847	0.585515	0.619739	0.58283	0.0423954	0.482329	16	OpenSea
cg00358496	0.635566	0.622578	0.650303	0.574675	0.0449248	0.538585	17	OpenSea	SLC39A11
cg00364907	0.420662	0.410635	0.44239	0.698189	0.0406388	0.378231	17	OpenSea	2009-09-01
cg00381541	0.389595	0.377301	0.406517	0.589335	0.0402497	0.433625	17	Island
cg00386141	0.42225	0.403128	0.430617	0.475838	0.0443356	0.747176	1	OpenSea	BLACAT1
cg00391821	0.754371	0.745758	0.773385	0.771979	0.0477397	0.403813	1	OpenSea	PEX14
cg00398420	0.469864	0.452407	0.488763	0.541591	0.0402202	0.485821	16	OpenSea
cg00399776	0.516755	0.49621	0.527337	0.48194	0.0432539	0.710971	17	OpenSea
cg00403246	0.525735	0.513715	0.540729	0.622647	0.048299	0.518816	10	S_Shelf
cg00404187	0.596018	0.578285	0.612529	0.54855	0.0443356	0.571292	7	Island
cg00408517	0.475937	0.475048	0.516006	0.983422	0.0424671	0.320557	1	N_Shelf	RIMS3
cg00410753	0.600198	0.588537	0.61632	0.643808	0.0486896	0.502281	16	OpenSea	DPEP2
cg00418839	0.208966	0.200176	0.222367	0.666386	0.0481871	0.476835	14	S_Shelf
cg00423487	0.583627	0.571219	0.599014	0.611952	0.0466965	0.510885	19	N_Shore	UBXN6
cg00448191	0.512016	0.49514	0.52499	0.541756	0.0482992	0.630872	8	S_Shore	NKX6-3
cg00449201	0.638468	0.63104	0.665218	0.797192	0.0417892	0.357736	19	Island	CPT1C, C19orf76
cg00451388	0.719974	0.698907	0.73297	0.503517	0.0428482	0.628276	2	N_Shore	KCNF1
cg00458212	0.274735	0.231748	0.271829	0.442667	0.0443356	0.940493	9	N_Shelf	C9orf156
cg00459601	0.740663	0.728971	0.758885	0.606273	0.0382674	0.398431	4	OpenSea	JAKMIP1
cg00460322	0.5791	0.557188	0.596267	0.517607	0.042466	0.579796	13	OpenSea
cg00466866	0.544669	0.531878	0.560295	0.594007	0.0443356	0.510811	17	OpenSea	RBFOX3
cg00480698	0.808151	0.794494	0.814676	0.480416	0.0443356	0.739989	20	N_Shore	SDCBP2
cg00480970	0.191887	0.184702	0.208042	0.716462	0.0450767	0.41772	20	S_Shore	HELZ2
cg00496967	0.801643	0.790262	0.811036	0.526823	0.0437951	0.5926	17	OpenSea	CDRT4
cg00540593	0.662757	0.654184	0.687527	0.837666	0.0486024	0.380191	20	N_Shore	CHRNA4
cg00543443	0.258965	0.246714	0.268808	0.503677	0.038897	0.535294	20	Island	LOC647979
cg00546897	0.46399	0.460412	0.489225	0.91459	0.045858	0.344331	21	OpenSea	LOC284837
cg00547425	0.23241	0.224117	0.244095	0.66197	0.0475958	0.472507	6	N_Shore	NEU1
cg00548633	0.150663	0.134276	0.164151	0.471332	0.047996	0.814156	19	Island	GPR4
cg00549219	0.462618	0.450722	0.482017	0.660233	0.0443356	0.448918	5	N_Shore
cg00549876	0.293872	0.273623	0.300561	0.458763	0.0417237	0.814637	16	OpenSea
cg00558554	0.700985	0.689274	0.714479	0.595636	0.0443356	0.503137	17	OpenSea	KCNH6
cg00560793	0.301663	0.286294	0.314168	0.505184	0.0408662	0.56207	12	S_Shore	HOXC6, HOXC5, HOXC4
cg00561158	0.783675	0.783118	0.807187	0.967342	0.0402497	0.290936	10	N_Shore	DUSP5
cg00566158	0.753221	0.748661	0.778623	0.878822	0.046775	0.359266	7	OpenSea	PTPRN2
cg00589493	0.836503	0.828276	0.850244	0.621598	0.0411168	0.4263	11	N_Shelf	MIR192, MIR194-2
cg00603340	0.673254	0.669181	0.699384	0.897147	0.0408844	0.323008	5	N_Shore	TRIM7
cg00611614	0.908346	0.903941	0.923949	0.807996	0.0424671	0.359266	8	S_Shore	PLEC1, MIR661
cg00619978	0.47704	0.461891	0.496599	0.607057	0.04303	0.474517	5	Island	FLT4
cg00629230	0.779858	0.766608	0.791034	0.520401	0.0406388	0.527873	9	OpenSea	WDR5
cg00639361	0.866371	0.855615	0.884141	0.738622	0.0454947	0.407438	20	S_Shelf	ZFP64
cg00644847	0.442438	0.425735	0.471778	0.692439	0.0482939	0.456094	1	OpenSea
cg00653184	0.759586	0.749853	0.776364	0.645871	0.0426895	0.432603	3	OpenSea
cg00653790	0.648819	0.633849	0.663371	0.54771	0.0484472	0.623546	15	OpenSea
cg00654596	0.785625	0.760081	0.80299	0.555554	0.048374	0.609744	5	N_Shore	TMED9
cg00654888	0.259514	0.242878	0.267371	0.476573	0.0454634	0.763834	2	Island	EN1
cg00660693	0.864687	0.855983	0.87903	0.719258	0.0443356	0.407994	1	Island
cg00661822	0.665318	0.658469	0.689123	0.784506	0.046357	0.389061	10	OpenSea	LINC00841
cg00669390	0.693626	0.672438	0.703126	0.487709	0.0466965	0.732726	16	OpenSea
cg00673006	0.280852	0.266478	0.29158	0.518426	0.042981	0.595669	2	Island	CNNM3
cg00678398	0.948896	0.948427	0.960658	0.98183	0.04303	0.289384	19	Island	CHERP, C19orf44
cg00688402	0.480747	0.469402	0.504738	0.661105	0.0382674	0.370272	20	Island	SLC17A9
cg00690106	0.481069	0.463522	0.491608	0.509625	0.0482939	0.691444	11	OpenSea
cg00692853	0.93889	0.926304	0.942612	0.48194	0.04303	0.703836	10	OpenSea	IPMK
cg00698916	0.375721	0.357029	0.386628	0.511821	0.0495676	0.698414	6	N_Shore
cg00700128	0.780521	0.772734	0.799704	0.792543	0.0436931	0.376371	9	OpenSea	DOLPP1
cg00703898	0.620816	0.602867	0.629824	0.507105	0.0495948	0.712905	16	S_Shelf
cg00714274	0.864105	0.837721	0.870544	0.458763	0.0428482	0.896159	9	OpenSea	RFX3-AS1
cg00717678	0.712595	0.704185	0.735371	0.750967	0.0410994	0.364184	17	S_Shore	PRPF8, RILP
cg00725138	0.650979	0.63616	0.667248	0.610157	0.048299	0.532699	22	N_Shore
cg00725162	0.484287	0.468195	0.504443	0.613766	0.0454634	0.499347	22	S_Shore
cg00727590	0.257318	0.240685	0.264657	0.480416	0.0430656	0.713831	22	OpenSea	PLA2G3
cg00729136	0.571877	0.561014	0.599998	0.76079	0.042036	0.370272	10	S_Shore	LOC101929574, SH2D4B
cg00747849	0.310906	0.292448	0.318237	0.476573	0.0459866	0.769672	22	Island	SLC25A1
cg00748589	0.189218	0.179198	0.200158	0.591645	0.0449045	0.519456	12	Island
cg00756178	0.834332	0.80577	0.843113	0.467777	0.0481238	0.836976	13	OpenSea	ZDHHC20
cg00775174	0.562096	0.547445	0.57713	0.587517	0.0499023	0.572437	11	OpenSea	SYT7
cg00781985	0.010732	0.0110107	0.0086991	0.992487	0.0427798	0.320557	14	Island	SDCCAG1
cg00786305	0.231611	0.222802	0.246103	0.627186	0.0439251	0.465403	2	N_Shore
cg00792008	0.840517	0.837933	0.860667	0.882688	0.048374	0.36392	12	OpenSea	TMEM120B
cg00792751	0.701599	0.69012	0.730479	0.783156	0.0471335	0.39519	11	Island
cg00796233	0.665775	0.645462	0.673923	0.465838	0.0408844	0.747252	16	OpenSea	NOD2
cg00798554	0.436651	0.427102	0.458182	0.740833	0.0471782	0.416395	3	N_Shelf	TNK2
cg00804048	0.0105621	0.0122093	0.00909807	0.644125	0.038897	0.390341	17	Island	EIF5A
cg00809147	0.625432	0.608943	0.63916	0.501366	0.038897	0.547192	5	OpenSea	SLIT3
cg00833688	0.74669	0.742309	0.766305	0.8498	0.0470036	0.370272	1	OpenSea	CAMTA1
cg00840960	0.104926	0.0863535	0.108847	0.442667	0.0382674	0.78843	5	Island	HTR4
cg00842325	0.264852	0.251805	0.28505	0.637722	0.0439563	0.455059	20	Island
cg00848780	0.228487	0.224704	0.244314	0.864819	0.0492246	0.376371	19	Island	GIPR
cg00866151	0.651863	0.633923	0.663435	0.531221	0.049654	0.660907	16	OpenSea	RRN3P2
cg00873361	0.631276	0.617484	0.651225	0.566072	0.0382674	0.378231	17	OpenSea
cg00873414	0.156378	0.145545	0.176626	0.683677	0.0464569	0.445603	6	N_Shore	PTP4A1
cg00876273	0.0753458	0.0634705	0.0865349	0.522159	0.0406388	0.521591	10	Island	HHEX
cg00876678	0.672623	0.662751	0.692749	0.678296	0.042036	0.401816	16	S_Shore	RNPS1
cg00884844	0.430465	0.418522	0.44725	0.637204	0.0456464	0.480754	15	N_Shore	ADAMTS17
cg00891025	0.871637	0.863836	0.882808	0.684622	0.0488838	0.468771	8	S_Shore	EPB49
cg00896182	0.268136	0.245761	0.273924	0.465838	0.0453531	0.840522	14	OpenSea
cg00898374	0.851673	0.846094	0.86427	0.755196	0.0486181	0.419725	13	N_Shelf
cg00898920	0.580461	0.566551	0.598585	0.642683	0.0470848	0.486344	2	N_Shore
cg00902886	0.54971	0.535472	0.566046	0.577452	0.0430656	0.507122	1	N_Shore	SKI
cg00904612	0.875283	0.861375	0.884755	0.495214	0.0443356	0.687076	20	OpenSea
cg00906476	0.826567	0.815941	0.83814	0.591623	0.0470848	0.540088	5	N_Shore	CXXC5
cg00912852	0.871797	0.858879	0.880652	0.487895	0.0408666	0.612136	3	N_Shore	CHDH
cg00916453	0.911912	0.907259	0.92268	0.750796	0.0423893	0.378231	15	OpenSea	JMJD7, PLA2G4B, JMJD7-PLA2G4B
cg00921682	0.921724	0.918147	0.930338	0.736421	0.0466965	0.414301	19	OpenSea	CEACAM21
cg00927449	0.086698	0.0743359	0.0999818	0.489036	0.04303	0.674987	4	OpenSea	FAM47E, FAM47E-STBD1
cg00929270	0.664039	0.647476	0.680054	0.55098	0.0447101	0.573834	20	OpenSea	NTSR1
cg00930606	0.523047	0.512689	0.542518	0.693711	0.0450555	0.43168	22	N_Shore	PATZ1
cg00930688	0.360478	0.331743	0.368117	0.465838	0.0459051	0.856811	18	OpenSea	PIEZO2
cg00934597	0.885325	0.88033	0.898398	0.877108	0.0443356	0.354626	7	OpenSea	UNC84A
cg00943191	0.888725	0.870577	0.895787	0.483913	0.0482939	0.773378	6	OpenSea	AHI1
cg00947319	0.703339	0.688166	0.716864	0.527725	0.0427834	0.57266	17	OpenSea	UBE2Z
cg00948085	0.939274	0.928265	0.941516	0.458763	0.0485451	0.933416	7	N_Shore
cg00961416	0.977056	0.973938	0.978008	0.467777	0.0483701	0.841023	12	OpenSea	R3HDM2
cg00971175	0.980987	0.979595	0.984357	0.71885	0.0473288	0.430095	19	Island	SYDE1
cg00979476	0.826498	0.820107	0.841483	0.726426	0.0417892	0.378231	22	OpenSea	C22orf34
cg00981975	0.339602	0.325096	0.346841	0.506466	0.0492246	0.714013	7	S_Shore	SMARCD3
cg00991285	0.470881	0.457806	0.486902	0.610757	0.045778	0.505125	10	OpenSea	ARHGAP22
cg00997682	0.848184	0.834454	0.859057	0.50246	0.0466965	0.688919	6	OpenSea	PTPRK
cg01001533	0.47596	0.458661	0.487383	0.507983	0.0443634	0.649484	10	N_Shore
cg01005080	0.314503	0.298635	0.323955	0.501283	0.0480707	0.713794	1	S_Shore	LHX8
cg01016533	0.951529	0.950006	0.960161	0.826193	0.038897	0.337776	16	S_Shelf	BCKDK
cg01021431	0.50014	0.483053	0.515477	0.555378	0.0466965	0.583567	1	N_Shore	SDCCAG8
cg01025233	0.254505	0.241725	0.266793	0.534525	0.038897	0.490022	5	Island
cg01037686	0.916369	0.908787	0.926548	0.593062	0.0447101	0.515484	17	OpenSea	MPRIP
cg01038344	0.180565	0.165502	0.187744	0.465838	0.048374	0.871403	4	OpenSea	SORCS2
cg01047938	0.170567	0.158226	0.17791	0.503498	0.0456019	0.676805	4	OpenSea	ARHGEF38
cg01048195	0.649149	0.641159	0.675002	0.812447	0.0454947	0.378231	11	N_Shore	LRRC32
cg01049520	0.551833	0.538644	0.567297	0.593175	0.0443356	0.510136	17	OpenSea
cg01053714	0.85234	0.847195	0.865085	0.77935	0.0483073	0.404533	15	S_Shore	SLC12A6
cg01067137	0.69902	0.690021	0.718736	0.728901	0.0454634	0.412892	16	N_Shore	ZNF646
cg01069941	0.0862837	0.0797437	0.0987359	0.747981	0.0430656	0.385314	17	Island
cg01076861	0.809801	0.799197	0.833374	0.753074	0.0494114	0.424072	6	OpenSea
cg01077439	0.649213	0.6368	0.671805	0.685756	0.047996	0.457065	16	OpenSea
cg01078576	0.436327	0.426777	0.456861	0.726516	0.0480939	0.431012	1	N_Shore	CYB5R1
cg01079768	0.713497	0.696298	0.725747	0.515905	0.0426895	0.589207	19	OpenSea	MEIS3
cg01083148	0.922386	0.916965	0.929489	0.649304	0.0432192	0.442136	7	OpenSea
cg01087866	0.862157	0.846996	0.872917	0.505131	0.0428482	0.623863	11	N_Shore	CD81
cg01089682	0.620799	0.606157	0.640209	0.600576	0.039193	0.421663	6	OpenSea
cg01090565	0.825953	0.8156	0.838385	0.60066	0.0424671	0.467692	10	OpenSea	SFTPD
cg01090821	0.816879	0.808303	0.827277	0.606401	0.0474778	0.525985	2	N_Shore
cg01101663	0.302249	0.29148	0.318575	0.639477	0.0488565	0.507219	5	Island	PCDHB16
cg01102379	0.393144	0.373003	0.406164	0.503082	0.0437951	0.647027	11	S_Shore	GAB2
cg01102477	0.795372	0.793697	0.822503	0.983318	0.0443356	0.320557	2	S_Shore	ANKRD39
cg01105427	0.589203	0.580906	0.609319	0.751887	0.0428482	0.380191	4	N_Shore	CPZ
cg01118348	0.750427	0.744495	0.774476	0.845514	0.0466965	0.370272	14	N_Shelf
cg01119072	0.57861	0.562678	0.591097	0.560416	0.048374	0.603	16	OpenSea	SLC38A8
cg01119831	0.386287	0.374234	0.406801	0.659193	0.04303	0.430278	7	S_Shelf	MAD1L1
cg01133053	0.876818	0.867753	0.886682	0.625123	0.048374	0.518816	2	OpenSea	DCTN1
cg01136942	0.884339	0.877481	0.896339	0.691941	0.0477154	0.451416	9	N_Shore	GSN
cg01154283	0.495731	0.478159	0.511202	0.544767	0.0443356	0.575541	2	OpenSea	CRIM1
cg01166985	0.502234	0.493426	0.528266	0.800353	0.038897	0.338822	17	N_Shore	RPH3AL
cg01168235	0.0813123	0.0720481	0.0878467	0.51426	0.0437951	0.616604	3	Island
cg01187496	0.612742	0.598033	0.632914	0.615771	0.0449248	0.493807	5	N_Shore	WWC1
cg01190666	0.578198	0.559214	0.59367	0.559775	0.0496263	0.611541	20	N_Shore	PRIC285
cg01195910	0.776462	0.766017	0.788497	0.577863	0.0422178	0.484269	10	S_Shelf	RASGEF1A
cg01204782	0.913387	0.905189	0.921342	0.549584	0.0408666	0.487894	19	S_Shelf	NTN5, SEC1P
cg01213519	0.376354	0.367106	0.394858	0.7044	0.0474404	0.440538	5	Island
cg01222358	0.712568	0.699818	0.727054	0.617683	0.0466965	0.504196	16	OpenSea
cg01225565	0.247841	0.235753	0.260481	0.594486	0.0480939	0.547223	11	S_Shore	SUV420H1
cg01235057	0.439414	0.428108	0.458196	0.693244	0.0499023	0.467072	9	S_Shore	NACC2
cg01238395	0.448	0.437701	0.468076	0.672353	0.0423893	0.41073	17	OpenSea
cg01243924	0.490828	0.482226	0.510819	0.746808	0.0477154	0.416579	1	Island	CNTN2
cg01260366	0.524558	0.510011	0.539462	0.58835	0.0482939	0.557421	20	N_Shore	PXMP4
cg01264919	0.965749	0.962428	0.97292	0.719838	0.0426895	0.389647	11	Island	MUC5B
cg01267150	0.484947	0.458259	0.506285	0.498512	0.038897	0.547475	10	OpenSea	FRMD4A
cg01277438	0.412664	0.397959	0.429225	0.581346	0.0443356	0.514906	18	Island	NFATC1
cg01295264	0.717908	0.704031	0.733661	0.581768	0.0437951	0.509592	1	N_Shore	CHD5
cg01299216	0.667662	0.652918	0.682482	0.565409	0.0443356	0.543457	1	OpenSea
cg01302656	0.164992	0.152204	0.180748	0.551062	0.0432192	0.547324	14	Island	C14orf23
cg01314301	0.161099	0.146027	0.172358	0.4926	0.0441204	0.677641	9	S_Shore
cg01316532	0.848789	0.847574	0.871508	0.980394	0.0485451	0.333353	1	OpenSea	SLC45A3
cg01327147	0.691035	0.686443	0.714153	0.892834	0.0443356	0.344331	9	Island	KIAA1161
cg01336388	0.375092	0.35916	0.390532	0.567475	0.0467946	0.565774	14	Island	CRIP1
cg01347957	0.542066	0.531919	0.565112	0.716312	0.0424671	0.389935	17	OpenSea	LGALS3BP
cg01350144	0.625762	0.616492	0.651127	0.778815	0.0481871	0.40337	19	N_Shelf	HCN2
cg01352212	0.692053	0.683047	0.710794	0.715909	0.046994	0.429009	6	OpenSea	LRFN2
cg01353448	0.671558	0.655223	0.687509	0.522406	0.0382674	0.483355	7	OpenSea	C7orf16
cg01363095	0.768506	0.755494	0.779005	0.555554	0.0443356	0.55418	10	OpenSea	DIP2C
cg01367204	0.870149	0.860614	0.882103	0.561969	0.0382674	0.428104	19	S_Shore	KLF1
cg01382474	0.0101396	0.0104986	0.0090589	0.816547	0.048374	0.387894	3	Island	RASA2
cg01385334	0.772046	0.756476	0.783822	0.538542	0.042036	0.537102	2	S_Shore	MYO7B
cg01394324	0.953009	0.947281	0.957977	0.589848	0.0470848	0.541725	19	S_Shore	JOSD2, ASPDH
cg01394847	0.717388	0.698668	0.729449	0.490515	0.042036	0.645804	16	S_Shore
cg01395047	0.413579	0.40519	0.431481	0.724432	0.0457047	0.416795	3	OpenSea	TLR9
cg01401344	0.122334	0.109791	0.12861	0.458763	0.0382674	0.676573	4	Island
cg01408558	0.791631	0.779509	0.803939	0.554095	0.0417892	0.503043	19	OpenSea	PDE4A
cg01413354	0.343389	0.316659	0.353447	0.458763	0.0417892	0.829247	9	N_Shore	RALGDS
cg01433474	0.918914	0.914558	0.927078	0.623246	0.0443356	0.471056	20	OpenSea	PIGU
cg01435109	0.230809	0.219417	0.243469	0.596497	0.0451181	0.515196	1	OpenSea	LUZP1
cg01436716	0.446774	0.432138	0.455511	0.510845	0.0483457	0.691088	1	N_Shore	GPX7
cg01439670	0.508942	0.497804	0.533173	0.706164	0.042036	0.388705	11	N_Shore	LRRC32
cg01441237	0.299376	0.279783	0.313525	0.491978	0.0408662	0.600234	9	S_Shelf	NR5A1
cg01443452	0.768421	0.759869	0.789484	0.783063	0.0427834	0.372395	19	Island	GAPDHS
cg01450228	0.457713	0.438	0.469133	0.494905	0.0432192	0.666279	16	OpenSea
cg01460991	0.499605	0.48284	0.510242	0.515664	0.0482939	0.67898	4	N_Shore	LGI2
cg01461862	0.264762	0.251269	0.282939	0.624028	0.0466965	0.496277	10	S_Shore
cg01464052	0.159355	0.145921	0.164336	0.471332	0.0466965	0.796912	1	S_Shore	C1orf51
cg01468677	0.874851	0.871963	0.889298	0.859433	0.0439547	0.354961	17	S_Shelf	ATP2A3
cg01470457	0.389059	0.37923	0.405826	0.670154	0.0430656	0.425275	5	Island	PCDHA1, PCDHA2, PCDHA3, PCDHA4, PCDHA5, PCDHA6, PCDHA7, PCDHA8, PCDHA9, PCDHA10
cg01472317	0.762347	0.751982	0.776145	0.577701	0.04303	0.502758	16	OpenSea	ACSF3
cg01475000	0.285947	0.266621	0.300495	0.529801	0.0497531	0.663233	21	N_Shore	IFNAR2
cg01513913	0.361136	0.349188	0.37366	0.585041	0.0473021	0.549085	14	OpenSea
cg01519094	0.075363	0.0616526	0.0900335	0.582474	0.0417892	0.470052	11	N_Shore	PKNOX2
cg01528779	0.203573	0.182358	0.215072	0.465838	0.0382674	0.611733	19	S_Shelf	TMEM145
cg01530032	0.536026	0.52139	0.54806	0.534816	0.0445322	0.600335	17	N_Shore	SLC47A1
cg01532010	0.337557	0.322405	0.345231	0.497527	0.0495208	0.742317	19	S_Shore	ZNF71
cg01535834	0.790325	0.793345	0.815986	0.928995	0.0443356	0.289384	14	OpenSea	PLEKHG3
cg01541880	0.584634	0.577584	0.606309	0.790117	0.046775	0.389061	19	OpenSea
cg01547466	0.838043	0.819353	0.846338	0.47368	0.0432364	0.738067	18	OpenSea	ZNF521
cg01553699	0.620257	0.60651	0.636394	0.555554	0.0402497	0.470615	11	OpenSea	GRIK4
cg01554606	0.27112	0.258502	0.289739	0.621365	0.0480926	0.516694	3	OpenSea	MYLK
cg01556466	0.648103	0.623072	0.657795	0.476573	0.0426895	0.707723	7	OpenSea	ADCYAP1R1
cg01565458	0.245078	0.229543	0.255315	0.506877	0.0447946	0.660667	3	N_Shore	FAM131A
cg01566216	0.6553	0.646541	0.675509	0.714507	0.042036	0.385314	1	N_Shore	SDC3
cg01566695	0.728592	0.711768	0.746047	0.521205	0.038897	0.508375	10	OpenSea	DIP2C
cg01577604	0.513669	0.497299	0.524918	0.510424	0.0443356	0.637414	11	Island	CCDC88B
cg01583915	0.743085	0.733579	0.755328	0.626906	0.0481156	0.511644	20	N_Shore	C20orf46
cg01588860	0.915015	0.903559	0.919774	0.487192	0.0473373	0.74559	11	OpenSea	SERPING1
cg01593757	0.399364	0.390406	0.418711	0.734589	0.0492949	0.434557	9	OpenSea	TMEM8B
cg01593969	0.612604	0.596905	0.624284	0.519519	0.0443888	0.627535	14	OpenSea	MYH6
cg01604412	0.4633	0.449188	0.476741	0.57051	0.0486024	0.587165	12	Island
cg01627676	0.551948	0.528828	0.56408	0.490776	0.0443356	0.702659	9	S_Shelf	C9orf89
cg01631226	0.744338	0.729351	0.761088	0.553798	0.038897	0.454554	22	OpenSea
cg01632425	0.415453	0.402648	0.442885	0.699028	0.042036	0.394008	15	S_Shore
cg01635310	0.0148981	0.016491	0.0133862	0.55215	0.0466965	0.588179	19	Island	KCNN1
cg01641174	0.822327	0.817789	0.838482	0.827522	0.0456464	0.375698	15	N_Shore	RCCD1
cg01656955	0.0748948	0.0660127	0.079927	0.484879	0.0443356	0.707885	1	Island	NT5C1A
cg01662455	0.509192	0.498584	0.529976	0.698613	0.0443356	0.424072	19	Island	PLVAP
cg01666040	0.00167365	0.00177845	0.00128517	0.761481	0.0422178	0.375224	1	Island	C1orf200, PIK3CD
cg01675241	0.497433	0.478374	0.511756	0.542151	0.048299	0.629314	8	OpenSea
cg01681502	0.697255	0.668048	0.719342	0.541804	0.0466965	0.606641	2	OpenSea	LRP1B
cg01681525	0.507533	0.495446	0.523792	0.637223	0.0490936	0.511265	17	Island	BAHCC1
cg01689405	0.622233	0.618082	0.648816	0.887409	0.0466965	0.357736	1	N_Shore	SLC30A2
cg01690878	0.607817	0.562517	0.624322	0.465838	0.0427798	0.783797	3	OpenSea	GPR15
cg01707820	0.508035	0.495309	0.526576	0.598079	0.0394358	0.424072	2	OpenSea	KLHL29
cg01708636	0.945351	0.939028	0.952384	0.581771	0.0443888	0.526156	4	S_Shore	CPE
cg01709119	0.0401133	0.043957	0.0382776	0.490776	0.0443356	0.701534	16	Island	FAM96B, CES2
cg01715551	0.45693	0.445297	0.475033	0.65152	0.0443356	0.447008	20	Island	GNAS, GNASAS
cg01716418	0.512497	0.502147	0.53408	0.697297	0.042036	0.392707	22	OpenSea	ZMAT5
cg01718322	0.130777	0.123939	0.150114	0.773613	0.0482939	0.406682	14	Island
cg01721141	0.82707	0.804249	0.836346	0.471996	0.0443356	0.755708	10	OpenSea	CUBN
cg01721954	0.748895	0.74164	0.773522	0.856439	0.0443356	0.359266	21	N_Shelf	SLC19A1
cg01730148	0.66206	0.646956	0.681497	0.629842	0.0443356	0.469787	2	N_Shore
cg01743873	0.423949	0.413978	0.453052	0.744875	0.038897	0.357736	11	S_Shore	CD151
cg01743901	0.251082	0.240438	0.260498	0.551236	0.0464826	0.587929	19	Island	RTBDN
cg01746550	0.826966	0.815437	0.837226	0.524665	0.0477154	0.648737	2	OpenSea
cg01757942	0.653612	0.609834	0.675335	0.484239	0.0411168	0.638556	15	OpenSea	HDGFRP3
cg01758484	0.871606	0.86601	0.89288	0.86464	0.0430656	0.35064	9	OpenSea	ADAMTSL2
cg01759837	0.00458383	0.00517334	0.00320616	0.940122	0.0410994	0.320557	2	OpenSea
cg01761968	0.494075	0.483685	0.510484	0.677596	0.0483804	0.471467	12	S_Shore	PIWIL1
cg01763884	0.923095	0.918274	0.936859	0.694361	0.0430656	0.412701	22	Island	PLXNB2
cg01770019	0.567116	0.557205	0.585895	0.702128	0.0447946	0.424727	1	OpenSea	C1orf127
cg01772407	0.549406	0.538385	0.571742	0.725093	0.0488152	0.437985	20	N_Shore	SOGA1
cg01781662	0.354555	0.345014	0.376018	0.743267	0.048374	0.424098	9	N_Shore	METTL11A
cg01782675	0.82236	0.809849	0.830794	0.537704	0.0464947	0.61073	10	N_Shelf
cg01786329	0.49759	0.484977	0.514076	0.629052	0.0483234	0.51314	16	Island
cg01792430	0.935662	0.929561	0.940239	0.561923	0.0450767	0.558721	2	OpenSea	CLIP4
cg01794501	0.461226	0.445849	0.477001	0.574811	0.0469996	0.556884	1	Island	PCP4L1
cg01794929	0.863431	0.856701	0.881074	0.746643	0.0382674	0.323008	22	Island	SELM
cg01803724	0.372787	0.362399	0.388873	0.614347	0.042036	0.449431	7	OpenSea
cg01812577	0.428542	0.412766	0.439267	0.524026	0.0470848	0.645278	11	N_Shore	CHRM1
cg01823958	0.380198	0.371913	0.40823	0.799457	0.0428482	0.364184	1	N_Shore	SLC1A7
cg01832549	0.512988	0.505591	0.536321	0.786772	0.0423893	0.361681	1	OpenSea	CAPZB
cg01844642	0.445663	0.432288	0.465914	0.609324	0.0408666	0.428933	3	Island	GPR62
cg01847380	0.213644	0.203794	0.224824	0.563996	0.0459051	0.562277	1	Island	MYCL1
cg01852585	0.0901136	0.0806291	0.101201	0.597475	0.0382674	0.382761	4	Island	NPNT
cg01853346	0.61031	0.600273	0.638113	0.798223	0.0443356	0.376371	2	OpenSea	SH3BP4
cg01856509	0.839331	0.822374	0.845559	0.496018	0.045641	0.700316	10	S_Shore	GRID1, MIR346
cg01861259	0.621547	0.606839	0.634355	0.556614	0.0483005	0.606035	22	OpenSea
cg01883431	0.797933	0.787216	0.810174	0.560313	0.0426895	0.519396	1	OpenSea
cg01904921	0.876198	0.87363	0.892902	0.875086	0.0443356	0.353698	9	OpenSea	PHF2
cg01913499	0.872724	0.868388	0.885216	0.786534	0.048299	0.400258	12	OpenSea	SLC39A5
cg01914428	0.575244	0.565516	0.598989	0.76309	0.0466997	0.401304	11	OpenSea	SHANK2
cg01920829	0.241943	0.230398	0.251679	0.52423	0.0459051	0.630837	2	Island	CDK5R2
cg01939980	0.935512	0.93342	0.946121	0.91459	0.042036	0.323656	4	OpenSea	KIAA1530
cg01940102	0.939874	0.933784	0.945292	0.603664	0.0477154	0.532336	12	N_Shelf
cg01940273	0.592808	0.582379	0.611772	0.689832	0.0477397	0.453854	2	Island
cg01940425	0.0575272	0.05141	0.0609277	0.491678	0.0469369	0.728927	2	Island	OTX1
cg01946191	0.304023	0.285303	0.311544	0.47368	0.0443356	0.748506	12	N_Shore	HOXC4
cg01953521	0.484831	0.469183	0.500171	0.565153	0.0443356	0.542992	15	OpenSea	SNORD115-21, SNORD115-15
cg01960089	0.829367	0.825265	0.843452	0.783537	0.0477422	0.398111	18	Island
cg01970716	0.640146	0.629198	0.658007	0.683269	0.0493365	0.472441	14	N_Shore	NYNRIN
cg01973015	0.708713	0.699585	0.723831	0.646578	0.0443356	0.455126	7	S_Shelf
cg01973483	0.721097	0.708938	0.737701	0.601846	0.0426895	0.469352	12	OpenSea	PITPNM2
cg01986016	0.503162	0.485652	0.513723	0.504287	0.0461272	0.6783	17	OpenSea	LOC404266, HOXB6
cg01988702	0.166147	0.154167	0.175989	0.556158	0.0443356	0.561226	15	N_Shelf
cg01989508	0.393417	0.389303	0.421693	0.903548	0.0443356	0.344331	8	OpenSea	SLCO5A1
cg01993011	0.645635	0.630338	0.663945	0.656366	0.048374	0.487515	17	OpenSea
cg01994425	0.23808	0.222881	0.249691	0.511226	0.0402497	0.536882	14	S_Shore	RTN1
cg01996920	0.779082	0.766184	0.790552	0.556752	0.0492246	0.614644	21	S_Shore	AGPAT3
cg01998808	0.686279	0.67552	0.705615	0.708895	0.0477154	0.43958	16	N_Shelf
cg02010342	0.178628	0.166243	0.190177	0.569766	0.0456019	0.550199	17	Island
cg02011576	0.584477	0.57275	0.605179	0.699098	0.0495546	0.460347	3	OpenSea	PLCD1
cg02030396	0.492282	0.479335	0.506334	0.590466	0.0477154	0.5464	8	OpenSea	RP1L1
cg02032925	0.809846	0.803566	0.825096	0.753739	0.0492246	0.423317	6	N_Shelf	LINC01276
cg02032970	0.596907	0.593815	0.622502	0.923877	0.0482939	0.351705	17	OpenSea	GAS7
cg02034887	0.845472	0.835989	0.858209	0.579871	0.0382674	0.392298	3	OpenSea	SLC15A2
cg02036215	0.301663	0.286134	0.309426	0.487742	0.0486255	0.764573	1	OpenSea
cg02036364	0.64149	0.626378	0.656621	0.57995	0.0443356	0.516748	16	N_Shore	NDRG4
cg02042144	0.0333784	0.0356686	0.0310251	0.55198	0.038897	0.455503	17	Island	EIF5A
cg02056751	0.509645	0.495257	0.52792	0.612008	0.0436085	0.479246	11	OpenSea	C11orf21
cg02056891	0.72126	0.712313	0.74018	0.696121	0.0430656	0.411112	17	OpenSea	SMG6
cg02060689	0.448136	0.42826	0.461508	0.520362	0.0470848	0.653794	10	N_Shore
cg02066343	0.8443	0.834432	0.859562	0.697028	0.0430656	0.41262	6	S_Shore	ITPR3
cg02068690	0.570105	0.548726	0.588222	0.48194	0.0382674	0.482417	2	S_Shore	DTNB
cg02083676	0.643364	0.640122	0.673895	0.933323	0.0470397	0.344331	3	S_Shore
cg02086820	0.778974	0.767196	0.793442	0.637573	0.0479996	0.499209	16	N_Shore
cg02089438	0.812426	0.809275	0.830952	0.885992	0.0417892	0.333353	17	OpenSea	GAS7
cg02094285	0.837873	0.810569	0.84793	0.465838	0.0402497	0.695138	12	OpenSea
cg02094669	0.865384	0.831335	0.867658	0.458763	0.04303	0.972124	17	OpenSea	CCDC57
cg02102424	0.143195	0.135999	0.157363	0.671324	0.0485451	0.478864	3	Island	SYN2
cg02104049	0.766215	0.749617	0.78202	0.566091	0.04303	0.518534	14	OpenSea
cg02105152	0.279209	0.269103	0.293907	0.603709	0.0417892	0.445629	18	Island	ANKRD30B
cg02105458	0.182486	0.169047	0.195892	0.561164	0.0423358	0.507103	15	Island
cg02106453	0.610084	0.597467	0.628629	0.612322	0.0418743	0.444085	19	OpenSea	PIP5K1C
cg02108692	0.256998	0.246354	0.267	0.544032	0.049654	0.638207	7	OpenSea	PAX4
cg02125654	0.77184	0.760296	0.781174	0.548837	0.0477154	0.608119	11	OpenSea	PKNOX2
cg02129266	0.94109	0.930349	0.944385	0.465838	0.0408844	0.720518	16	N_Shore	NHLRC4
cg02142098	0.415882	0.403353	0.434121	0.636536	0.0443356	0.465472	22	N_Shore	DMC1
cg02151120	0.902053	0.896644	0.912298	0.660258	0.042466	0.41772	11	OpenSea	NUMA1
cg02156296	0.38834	0.37411	0.40298	0.575144	0.0485052	0.579812	22	Island
cg02173782	0.868677	0.863678	0.879043	0.696121	0.0466976	0.439311	6	OpenSea	TRERF1
cg02184644	0.668845	0.661558	0.691157	0.818497	0.0477154	0.381599	7	S_Shore
cg02193146	0.813631	0.814957	0.841088	0.989932	0.0454797	0.320557	1	Island
cg02197194	0.720023	0.70822	0.734464	0.606725	0.0443356	0.491648	11	N_Shelf
cg02197387	0.514288	0.504564	0.539002	0.771798	0.0491537	0.413334	20	Island	TCEA2
cg02201239	0.830063	0.817183	0.840366	0.551631	0.048299	0.613027	11	S_Shelf
cg02201457	0.445719	0.432005	0.463182	0.584725	0.0417892	0.461756	12	OpenSea	CMKLR1
cg02235944	0.501204	0.484828	0.51422	0.51426	0.0422524	0.582955	12	OpenSea	LRTM2, CACNA2D4
cg02246609	0.375194	0.363555	0.393942	0.628525	0.0481871	0.510941	6	Island
cg02249119	0.520496	0.505776	0.54028	0.563804	0.0382674	0.41772	16	N_Shelf	KIAA0182
cg02252322	0.870216	0.847312	0.877382	0.467777	0.0473288	0.82668	3	OpenSea	LINC01330
cg02253236	0.833429	0.833442	0.856447	0.967643	0.0487759	0.338822	19	Island	ABCA7
cg02254719	0.43915	0.42293	0.45297	0.547921	0.0473288	0.605449	1	OpenSea
cg02257405	0.534049	0.524759	0.558349	0.740875	0.0414734	0.371718	5	Island	ACSL6
cg02258534	0.654413	0.652852	0.688229	0.983425	0.0492246	0.333353	11	Island	KCNQ1
cg02264895	0.40696	0.391081	0.421029	0.535053	0.0430656	0.569042	16	S_Shelf	ITGAX
cg02268156	0.681358	0.668489	0.699898	0.588787	0.0382674	0.378231	16	OpenSea
cg02273079	0.87202	0.863377	0.880395	0.584755	0.047996	0.55723	3	OpenSea
cg02276823	0.381785	0.365941	0.394894	0.566931	0.0424929	0.504232	7	S_Shore	MMD2
cg02279987	0.468919	0.458075	0.489845	0.649235	0.038897	0.385705	1	Island	FAM132A
cg02286155	0.740067	0.736147	0.763343	0.893434	0.038897	0.320557	5	N_Shore
cg02290284	0.574015	0.557944	0.587683	0.545719	0.0466965	0.599399	8	OpenSea
cg02294302	0.384753	0.374302	0.397705	0.627051	0.0492246	0.522983	1	S_Shore	FOXD2
cg02294764	0.0710382	0.055719	0.0723463	0.458763	0.0470646	0.983046	13	N_Shore
cg02296376	0.850986	0.842127	0.859953	0.587713	0.0480102	0.554097	22	OpenSea	MIR1286, RTN4R
cg02301528	0.557995	0.531171	0.572212	0.480416	0.0423954	0.690499	12	N_Shore	APOLD1
cg02303701	0.447303	0.432629	0.47417	0.608617	0.0382674	0.360106	6	N_Shelf
cg02325163	0.842035	0.837407	0.85816	0.75392	0.038897	0.353698	6	OpenSea	KIF25
cg02326358	0.52692	0.514502	0.544323	0.651945	0.0488677	0.495168	17	OpenSea	RBFOX3
cg02332678	0.795005	0.780374	0.805218	0.557026	0.0486181	0.610028	11	OpenSea	OSBPL5
cg02333396	0.493258	0.487006	0.529129	0.886312	0.0443356	0.351026	13	OpenSea
cg02339850	0.777268	0.765804	0.788529	0.561923	0.0477154	0.587728	2	OpenSea	AGAP1
cg02348830	0.878391	0.872007	0.886715	0.607057	0.0457047	0.509381	3	OpenSea	TREX1, ATRIP
cg02353154	0.46047	0.449345	0.478626	0.657311	0.0474919	0.476668	10	N_Shore
cg02356993	0.289539	0.279707	0.302968	0.63918	0.0499023	0.512773	15	N_Shore	GABRA5
cg02362631	0.544669	0.527851	0.559571	0.503677	0.0382674	0.510681	18	Island
cg02371935	0.460172	0.447501	0.476725	0.628696	0.048374	0.515026	16	OpenSea	ZCCHC14
cg02375065	0.831541	0.821932	0.84399	0.621662	0.0408844	0.422603	16	S_Shelf	PLEKHG4
cg02381670	0.895154	0.880481	0.904388	0.486421	0.0408662	0.615015	12	N_Shore	KRT7
cg02382532	0.586851	0.575606	0.607822	0.681943	0.0443356	0.426605	6	S_Shore	C6orf132
cg02387244	0.373225	0.354227	0.384879	0.511271	0.048374	0.690942	16	S_Shore	FBXL16
cg02390569	0.901281	0.892774	0.909326	0.626048	0.0480939	0.512504	8	S_Shore	CPSF1
cg02392976	0.402974	0.392978	0.431269	0.807139	0.0498256	0.397193	13	OpenSea
cg02396689	0.923078	0.911288	0.929856	0.497527	0.0480939	0.724934	16	OpenSea
cg02400572	0.336413	0.322425	0.346341	0.524665	0.0473288	0.645341	14	Island	NGB
cg02402539	0.382385	0.364424	0.39148	0.493486	0.0471782	0.725986	19	OpenSea
cg02403171	0.941528	0.932412	0.943692	0.462429	0.0443356	0.85822	2	OpenSea
cg02405016	0.92833	0.918345	0.931583	0.465838	0.0428482	0.802687	4	OpenSea	STPG2
cg02406241	0.739338	0.725931	0.756354	0.523917	0.0382674	0.39789	2	OpenSea
cg02420130	0.454844	0.43954	0.466206	0.53281	0.0488838	0.65359	15	S_Shore	PML, STOML1
cg02421176	0.117741	0.107411	0.134364	0.607057	0.0432364	0.481023	10	OpenSea	MGMT
cg02423930	0.00490922	0.00651498	0.00486757	0.461474	0.0443356	0.859855	10	OpenSea	MYOF
cg02431972	0.569432	0.554977	0.587415	0.627243	0.0481238	0.511516	16	OpenSea	CBFA2T3
cg02446073	0.246135	0.224385	0.249527	0.458763	0.038897	0.883202	5	N_Shore
cg02449638	0.503458	0.485331	0.51509	0.510702	0.0470848	0.673283	19	S_Shore	TBCB, POLR2I
cg02450164	0.542398	0.52796	0.554886	0.545493	0.0459866	0.595412	16	OpenSea	BEAN
cg02453046	0.676486	0.666842	0.698805	0.682458	0.0382674	0.344838	21	OpenSea	USP25
cg02453842	0.791187	0.772541	0.80929	0.514919	0.0382674	0.456583	9	OpenSea	ZBTB34
cg02457635	0.340737	0.31965	0.380483	0.664146	0.0466965	0.459565	10	OpenSea
cg02462818	0.145101	0.129176	0.157396	0.466105	0.0430656	0.771064	2	N_Shelf	2010-09-01
cg02474460	0.353849	0.333922	0.363403	0.48893	0.0451181	0.71636	7	OpenSea	JAZF1-AS1
cg02481256	0.220608	0.205655	0.227642	0.484879	0.0443356	0.70789	19	N_Shore	LPPR2
cg02483931	0.317464	0.300803	0.329282	0.497527	0.0424671	0.633933	17	OpenSea	CCL5
cg02494664	0.0051628	0.0064093	0.00466216	0.473148	0.0487779	0.819558	3	N_Shore	SLMAP
cg02498072	0.870767	0.861037	0.878755	0.522406	0.0443356	0.608175	16	OpenSea	RUNDC2A
cg02521587	0.523967	0.511118	0.54546	0.674593	0.0470848	0.457137	8	OpenSea	PUF60
cg02523548	0.845569	0.831217	0.856302	0.490409	0.0417892	0.634795	16	N_Shore	SLC6A10P
cg02526350	0.571162	0.554738	0.584928	0.54933	0.046775	0.596136	9	Island	CLIC3
cg02534435	0.760815	0.717626	0.765319	0.458763	0.0450667	0.943252	6	OpenSea	GOPC
cg02544157	0.402432	0.389834	0.417821	0.623676	0.0498356	0.529152	20	S_Shore	GNAS, GNAS-AS1
cg02552604	0.883933	0.876177	0.896187	0.587517	0.0417892	0.463156	22	OpenSea	EMID1
cg02568761	0.397266	0.384681	0.418992	0.675832	0.0447101	0.439902	12	Island
cg02582520	0.746563	0.726667	0.757216	0.534475	0.0447101	0.603712	19	Island	GRIN3B
cg02584432	0.24465	0.22792	0.254415	0.484239	0.0424671	0.672724	5	S_Shore	SPATA24
cg02594532	0.301534	0.286114	0.311483	0.522687	0.0443356	0.618519	10	OpenSea
cg02596486	0.923651	0.909866	0.926351	0.484077	0.0473288	0.758793	22	OpenSea	PIWIL3
cg02597373	0.792186	0.776674	0.800952	0.478192	0.0471782	0.781422	17	OpenSea	UNC13D
cg02601893	0.611931	0.597337	0.625723	0.557651	0.0443356	0.555448	22	OpenSea	BIK
cg02602957	0.754099	0.740685	0.766966	0.57257	0.0483005	0.579812	3	OpenSea	RNF123
cg02603945	0.869299	0.865276	0.88032	0.806886	0.0498256	0.397193	7	OpenSea	ORAI2
cg02606535	0.475021	0.463204	0.499685	0.718388	0.0443356	0.405704	16	N_Shore	TSC2
cg02613510	0.153457	0.134038	0.160681	0.472931	0.0417892	0.688007	11	S_Shore	BDNF
cg02618550	0.679814	0.670579	0.700876	0.739425	0.0443356	0.398111	16	N_Shelf	RHBDL1
cg02623114	0.739995	0.731572	0.757901	0.703321	0.042036	0.392024	8	N_Shore	PLEC1
cg02624332	0.915614	0.910585	0.925187	0.762718	0.0411636	0.360264	3	OpenSea	FAM55C
cg02625371	0.48153	0.467056	0.497072	0.594109	0.0496723	0.561713	20	N_Shelf	EBF4
cg02625694	0.832039	0.820569	0.840967	0.523758	0.0436085	0.597501	20	S_Shelf	CDH4
cg02633371	0.475932	0.46413	0.498588	0.639856	0.0382674	0.368203	17	Island	LHX1
cg02634414	0.338524	0.310293	0.354585	0.470524	0.0382674	0.609436	10	N_Shore	SLC16A12
cg02635932	0.450219	0.438573	0.470638	0.662363	0.0466965	0.461756	10	OpenSea	CACNB2
cg02640260	0.0264815	0.0251202	0.0346544	0.753428	0.0417892	0.368988	4	Island	ATOH1
cg02642202	0.636444	0.617598	0.649426	0.476573	0.0382674	0.549118	1	OpenSea	EPHB2
cg02656580	0.871988	0.869555	0.88876	0.885185	0.0432539	0.344331	9	OpenSea	IL11RA
cg02661829	0.7503	0.73883	0.765345	0.613161	0.0489959	0.536016	11	N_Shore	MACROD1
cg02665968	0.601755	0.590197	0.617998	0.616901	0.0443356	0.483237	2	N_Shelf	ACTR1B
cg02671819	0.37305	0.363292	0.389686	0.662363	0.0430656	0.43107	17	S_Shore	LOC146880
cg02682525	0.676633	0.66254	0.688399	0.524619	0.0443356	0.611029	11	N_Shore	ANKK1
cg02689489	0.136213	0.123541	0.147247	0.582137	0.0428482	0.495031	10	Island
cg02689863	0.218298	0.204428	0.230796	0.516	0.0430656	0.604764	13	Island
cg02693210	0.210512	0.201679	0.224024	0.749829	0.0477726	0.415327	5	OpenSea	LOC285593
cg02699834	0.232769	0.218227	0.239436	0.473148	0.0436085	0.745867	12	OpenSea	KRT2
cg02705035	0.570022	0.553834	0.584517	0.550819	0.0443356	0.561433	15	OpenSea	SNORD115-15, SNORD115-21, HBII-52-24
cg02710163	0.788449	0.773881	0.7999	0.520401	0.0443356	0.617269	1	S_Shore
cg02711268	0.300948	0.280349	0.312542	0.465838	0.0382674	0.6207	6	N_Shore
cg02715546	0.370843	0.346634	0.378941	0.470668	0.0480102	0.818584	15	Island	PYGO1
cg02724667	0.884867	0.87366	0.892932	0.483937	0.0382674	0.546974	1	OpenSea	PVRL4
cg02726501	0.701922	0.691213	0.715315	0.600031	0.0430656	0.484366	19	S_Shelf	CACNG7
cg02731237	0.682361	0.669971	0.69705	0.6359	0.0486024	0.510136	1	OpenSea	TRABD2B
cg02732175	0.58435	0.572262	0.604027	0.642064	0.042036	0.423857	5	N_Shelf	EIF4E1B
cg02738868	0.259087	0.249132	0.271581	0.617383	0.0486896	0.529736	14	OpenSea	ELMSAN1
cg02752325	0.58856	0.582114	0.612024	0.822718	0.046775	0.378231	14	N_Shelf
cg02752765	0.626221	0.601984	0.632721	0.465838	0.046775	0.834923	10	S_Shore	SEC31B
cg02757488	0.675639	0.663475	0.691794	0.611924	0.046775	0.512526	19	N_Shelf	NUMBL
cg02767453	0.761685	0.740867	0.783186	0.626894	0.0454323	0.486703	20	OpenSea
cg02770073	0.746401	0.736154	0.762725	0.714175	0.0443356	0.414792	12	OpenSea
cg02771202	0.381963	0.367391	0.395658	0.541675	0.0428482	0.552034	11	Island	C1QTNF5, MFRP
cg02773436	0.501992	0.488598	0.518421	0.570131	0.0410273	0.470615	10	OpenSea
cg02775353	0.570419	0.543308	0.58391	0.486653	0.0448133	0.718924	7	OpenSea	CUX1
cg02780787	0.311767	0.292729	0.318882	0.463005	0.0417892	0.782261	17	N_Shore
cg02783747	0.51809	0.509188	0.543323	0.757867	0.0417892	0.368569	1	OpenSea	EPHB2
cg02787218	0.644513	0.632161	0.658061	0.576949	0.0453679	0.539257	3	OpenSea	NCKIPSD
cg02797166	0.0238608	0.0205373	0.026553	0.567512	0.0427145	0.508894	6	N_Shore	TSPYL4
cg02797411	0.54716	0.52851	0.557135	0.497527	0.0470848	0.711059	11	OpenSea	MIR3664, SHANK2
cg02801405	0.9541	0.949463	0.958748	0.570059	0.0402497	0.451503	11	OpenSea
cg02810494	0.695278	0.673552	0.708643	0.510845	0.0466965	0.663723	16	OpenSea	CLEC16A
cg02811230	0.815164	0.799377	0.823504	0.480501	0.0449501	0.749046	4	OpenSea	RXFP1
cg02811621	0.888318	0.886085	0.906037	0.912735	0.0382674	0.289384	14	OpenSea	WDR25
cg02817514	0.437482	0.418791	0.454435	0.503082	0.0382674	0.487567	2	N_Shore	ASB18
cg02820040	0.657474	0.647597	0.67304	0.659455	0.0477154	0.47689	2	OpenSea	C2orf54
cg02830435	0.711863	0.711909	0.745317	0.991296	0.0473288	0.320557	2	OpenSea
cg02840199	0.485858	0.471851	0.502808	0.569438	0.0408844	0.471056	16	Island	ADCY9
cg02842377	0.966296	0.955372	0.968564	0.471332	0.0495286	0.829927	3	OpenSea	C3orf21
cg02847361	0.889687	0.880478	0.896443	0.546431	0.0485727	0.626472	9	S_Shelf	ANAPC2
cg02847897	0.240305	0.219698	0.25315	0.53723	0.0482939	0.637574	4	S_Shore	KLHL8
cg02851558	0.465639	0.451928	0.481187	0.573243	0.0427834	0.502351	1	S_Shore	MANEAL
cg02853948	0.349025	0.330236	0.36578	0.555581	0.0456682	0.576215	6	OpenSea	HCRTR2
cg02854791	0.84699	0.842461	0.862005	0.777457	0.0482939	0.404572	7	OpenSea	PTPRN2
cg02856218	0.697103	0.688169	0.726241	0.756794	0.0382674	0.320557	17	OpenSea	RPH3AL
cg02862121	0.767153	0.757892	0.785617	0.68018	0.042036	0.401816	16	S_Shelf	IGFALS
cg02882979	0.64075	0.635734	0.669141	0.826487	0.0453879	0.375224	14	OpenSea	MIR487B, MIR539
cg02894304	0.721686	0.712107	0.737352	0.613331	0.0448133	0.49504	15	OpenSea
cg02909446	0.604894	0.582678	0.619627	0.495748	0.0426895	0.645496	10	S_Shore	SPOCK2
cg02919422	0.20872	0.197288	0.227384	0.625944	0.0424671	0.445825	8	Island	SOX17
cg02928509	0.559667	0.549635	0.585231	0.722109	0.0402497	0.367633	20	OpenSea	TOX2
cg02934649	0.662247	0.625878	0.694533	0.545493	0.04303	0.550427	7	OpenSea	ORC5
cg02943188	0.870969	0.855915	0.884669	0.575451	0.0454947	0.54233	16	OpenSea
cg02947456	0.759445	0.736123	0.78563	0.599611	0.042036	0.455114	11	OpenSea
cg02958126	0.455157	0.436877	0.467934	0.495267	0.0406388	0.587728	11	Island	EML3, MTA2
cg02958455	0.97536	0.972926	0.977744	0.584884	0.0473288	0.549357	22	OpenSea	MTMR3
cg02962597	0.488954	0.472998	0.50651	0.563951	0.0447101	0.552034	12	S_Shore	NOS1
cg02966102	0.834176	0.822845	0.846222	0.619544	0.0443356	0.479899	2	OpenSea
cg02966971	0.428744	0.404032	0.456066	0.583017	0.0494478	0.576169	14	OpenSea
cg02975439	0.550941	0.543923	0.572112	0.799098	0.0492949	0.399097	3	OpenSea
cg02981003	0.171223	0.157699	0.172187	0.465838	0.0426895	0.794148	10	N_Shore	GPR123
cg02989351	0.176546	0.166802	0.187664	0.571162	0.0408844	0.463278	2	Island	YWHAQ
cg02992202	0.837456	0.808007	0.848841	0.486398	0.0456464	0.730075	6	OpenSea
cg02994616	0.877532	0.857792	0.882537	0.466105	0.0443356	0.794825	3	OpenSea	LPP
cg02996630	0.70805	0.688788	0.720631	0.487192	0.0408844	0.618778	5	S_Shore	PDLIM7
cg03000846	0.412431	0.399494	0.426776	0.607057	0.0485451	0.54097	17	Island	RAC3
cg03006637	0.768505	0.751624	0.778216	0.466105	0.0382674	0.643169	1	OpenSea
cg03010266	0.117733	0.106133	0.127222	0.571976	0.048374	0.58338	2	OpenSea	ASAP2
cg03015758	0.609074	0.592272	0.624783	0.512404	0.0382674	0.488283	16	N_Shore	CCDC64B
cg03035981	0.300412	0.294101	0.319011	0.773328	0.0477397	0.40263	19	OpenSea	RASGRP4
cg03044268	0.441098	0.423104	0.463591	0.619707	0.047996	0.517347	17	OpenSea	ACACA
cg03045620	0.510751	0.503633	0.536632	0.831199	0.0427798	0.357736	6	OpenSea	SLC44A4
cg03058664	0.658972	0.651474	0.68381	0.786894	0.0382674	0.33327	8	OpenSea	C8orf31
cg03062163	0.88433	0.863915	0.887815	0.458763	0.0443356	0.904631	18	OpenSea	RTTN
cg03062454	0.435896	0.424525	0.458342	0.696169	0.0443356	0.424431	21	N_Shelf	RNF160
cg03070364	0.719696	0.705325	0.729656	0.508821	0.0448653	0.652854	11	OpenSea	ODF3
cg03073218	0.839316	0.82688	0.853925	0.618428	0.042036	0.43958	8	OpenSea	COLEC10
cg03083216	0.943808	0.936067	0.946432	0.471436	0.0443356	0.766068	5	OpenSea	XRCC4
cg03091331	0.157566	0.150759	0.173442	0.706457	0.0427883	0.400053	19	Island
cg03092390	0.87164	0.852041	0.882794	0.483937	0.0382674	0.538616	8	OpenSea	ZDHHC2
cg03100063	0.74993	0.744701	0.766527	0.779881	0.0449501	0.385965	4	OpenSea
cg03109384	0.640039	0.593235	0.658688	0.458763	0.0382674	0.70156	2	OpenSea
cg03112382	0.11691	0.102923	0.119394	0.465838	0.0459051	0.834377	2	N_Shore	CDK5R2
cg03116466	0.446867	0.430839	0.465611	0.59332	0.0449248	0.517708	7	Island	MAD1L1
cg03117611	0.554631	0.533447	0.566768	0.495691	0.0443356	0.680833	12	Island
cg03119043	0.271976	0.253859	0.279682	0.484879	0.0483005	0.769877	1	N_Shore
cg03124146	0.206153	0.192315	0.222532	0.536878	0.0499023	0.651808	7	Island
cg03124858	0.71173	0.703083	0.728798	0.710234	0.0492246	0.451416	1	OpenSea	AJAP1
cg03125400	0.595891	0.588153	0.615212	0.754383	0.0451181	0.398111	2	Island
cg03125447	0.903692	0.898773	0.913451	0.735831	0.0443888	0.403836	12	S_Shelf	KRT8
cg03129014	0.563095	0.540695	0.57558	0.500413	0.0497531	0.733819	13	Island	GJA3
cg03134211	0.766426	0.753667	0.778018	0.556081	0.0453988	0.571651	12	OpenSea	ITGA7
cg03139388	0.884375	0.880977	0.899433	0.803055	0.0473288	0.386679	17	S_Shore	BAHCC1
cg03139956	0.973409	0.968004	0.973489	0.458763	0.0492949	0.98859	4	OpenSea	CYP4V2
cg03140378	0.856065	0.844827	0.869795	0.568093	0.038897	0.444085	20	OpenSea	BMP7-AS1, BMP7
cg03146371	0.765134	0.759981	0.78541	0.838929	0.0485727	0.380191	17	OpenSea	SCIMP, LOC100130950
cg03148184	0.198091	0.183897	0.207959	0.507698	0.0424671	0.605524	4	S_Shore
cg03152385	0.28101	0.269464	0.295053	0.59778	0.0450767	0.513629	16	S_Shore	RRN3
cg03152428	0.90369	0.895799	0.913694	0.594837	0.0480456	0.5464	21	Island	COL18A1
cg03152456	0.829862	0.828761	0.849336	0.980151	0.0459866	0.323008	14	OpenSea	FOXN3
cg03161722	0.227793	0.21503	0.245753	0.615154	0.0443356	0.482354	8	N_Shore
cg03163343	0.460955	0.449016	0.477037	0.633326	0.046775	0.489756	1	N_Shore
cg03171924	0.937909	0.934099	0.953916	0.913949	0.0426895	0.331748	1	Island	RUNX3
cg03172991	0.505841	0.49454	0.521003	0.637676	0.0492246	0.511551	19	N_Shore	NFIX
cg03186149	0.599494	0.5945	0.626899	0.869819	0.0417892	0.338822	19	OpenSea	PPP5C
cg03187160	0.679922	0.665307	0.692367	0.544302	0.0498175	0.638046	1	OpenSea	C1orf210
cg03188495	0.129183	0.119244	0.13895	0.564349	0.0417892	0.490334	19	OpenSea	GNA15
cg03193551	0.342321	0.331182	0.364349	0.683808	0.0484472	0.46736	7	OpenSea	PRKAG2
cg03197296	0.438726	0.43582	0.462838	0.92658	0.048374	0.351705	3	OpenSea	CACNA2D2
cg03197611	0.423087	0.414598	0.441673	0.729486	0.0462042	0.4158	1	OpenSea	GPR161
cg03201565	0.485928	0.473877	0.503912	0.655118	0.0457717	0.463158	5	N_Shelf	STC2
cg03202897	0.571897	0.556827	0.587871	0.556028	0.042036	0.51006	6	Island	FAM50B
cg03218460	0.725641	0.711391	0.736998	0.552186	0.0477726	0.60472	4	OpenSea	SORCS2
cg03222336	0.552239	0.540561	0.570968	0.654957	0.047535	0.479546	19	OpenSea
cg03230435	0.705073	0.68702	0.719513	0.559889	0.047996	0.594653	10	OpenSea	CDH23
cg03230456	0.882378	0.864087	0.888193	0.468675	0.0422178	0.732257	2	N_Shelf
cg03231117	0.392107	0.37803	0.404532	0.565276	0.0485889	0.59545	9	N_Shore	LCN8
cg03238639	0.021818	0.0228729	0.0184466	0.798281	0.0466965	0.385314	12	Island	DCTN2
cg03240141	0.547269	0.529203	0.567187	0.562455	0.0408666	0.474517	15	OpenSea	SNORD116-9, SNORD116-3
cg03240509	0.79358	0.779194	0.802666	0.483312	0.0406388	0.627292	12	N_Shore	KCNA6
cg03258902	0.760407	0.746916	0.774707	0.524306	0.0382674	0.449431	14	OpenSea	ZFHX2, THTPA
cg03260781	0.661273	0.654272	0.684516	0.825517	0.0443356	0.361681	1	OpenSea	HSPB7
cg03262445	0.325881	0.318335	0.342193	0.737503	0.048374	0.427901	8	OpenSea	BIN3
cg03265074	0.629954	0.621694	0.651022	0.755602	0.0469867	0.406059	12	OpenSea	LOC283404
cg03268860	0.975349	0.975128	0.969827	0.884242	0.0481871	0.289384	1	OpenSea	EPHX1
cg03277515	0.728957	0.722206	0.752594	0.836607	0.0483005	0.379619	1	OpenSea	PGLYRP4
cg03282345	0.588676	0.574033	0.601878	0.550732	0.0477154	0.605081	19	Island	SLC17A7
cg03300700	0.689244	0.674014	0.700262	0.509954	0.0464947	0.664187	6	OpenSea
cg03305955	0.690365	0.681354	0.707194	0.73677	0.0499866	0.434855	12	S_Shelf	HOXC4, HOXC5, HOXC6
cg03308899	0.882072	0.867193	0.887537	0.506798	0.0492246	0.713929	16	N_Shore	VAC14-AS1, VAC14
cg03309928	0.832943	0.794623	0.830484	0.442667	0.0477154	0.949212	14	OpenSea
cg03315811	0.789431	0.772024	0.805336	0.518589	0.0382674	0.434334	1	OpenSea
cg03320087	0.416217	0.398901	0.433217	0.527837	0.038897	0.49693	22	OpenSea	TEX33
cg03321784	0.183094	0.169513	0.194062	0.519247	0.0443356	0.614717	17	N_Shore
cg03326252	0.806425	0.795676	0.8215	0.750498	0.0451181	0.399699	11	OpenSea	IGSF9B
cg03329444	0.233142	0.226355	0.248577	0.746572	0.0477154	0.415657	14	OpenSea	SALL2
cg03330800	0.860991	0.852822	0.88363	0.771741	0.0426895	0.375224	9	OpenSea
cg03333679	0.555961	0.538726	0.569086	0.494532	0.038897	0.568804	8	OpenSea
cg03339560	0.783502	0.772253	0.802831	0.722932	0.0406388	0.370272	12	S_Shore	AQP5
cg03340085	0.874437	0.848594	0.875455	0.458763	0.042466	0.968215	4	OpenSea	GRID2
cg03348149	0.0113112	0.0123749	0.0100459	0.593291	0.0402497	0.430278	1	Island	C1orf112, C1orf156
cg03352402	0.71833	0.708959	0.733998	0.662142	0.0472241	0.470172	11	OpenSea
cg03358154	0.471474	0.458647	0.496411	0.664821	0.0406722	0.389647	4	OpenSea	SORCS2
cg03358561	0.787061	0.78217	0.805009	0.748028	0.048374	0.422688	16	OpenSea
cg03378645	0.484205	0.475427	0.509943	0.769539	0.042036	0.365156	16	OpenSea	CMIP
cg03380964	0.227089	0.218773	0.245666	0.73746	0.0444374	0.40182	4	OpenSea
cg03397609	0.72011	0.710826	0.739282	0.720633	0.0451181	0.415657	6	S_Shore	PFDN6, WDR46
cg03401114	0.682384	0.675282	0.703178	0.793019	0.0480939	0.395733	1	S_Shore	BMP8B
cg03402432	0.334814	0.325931	0.35259	0.719358	0.048374	0.43958	3	S_Shore	CACNA2D2
cg03403209	0.40148	0.387892	0.421377	0.643534	0.048374	0.499347	16	OpenSea
cg03404102	0.00687444	0.00710436	0.00601567	0.870123	0.048374	0.370272	3	Island	FAM162A, CCDC58
cg03405128	0.513198	0.49182	0.524766	0.487081	0.04303	0.680497	4	N_Shore
cg03410667	0.794075	0.783873	0.80882	0.638054	0.0430656	0.450435	10	Island	ZCCHC24
cg03416585	0.9893	0.992238	0.9859	0.458763	0.0497557	0.958959	17	N_Shore	HGS
cg03423942	0.73464	0.722431	0.750618	0.601635	0.0417892	0.448775	11	Island	USP35
cg03426037	0.635486	0.599112	0.653012	0.48291	0.0443356	0.722761	9	OpenSea
cg03426198	0.798773	0.782698	0.8227	0.605004	0.0382674	0.380191	10	N_Shore	TUBGCP2
cg03433404	0.821129	0.812932	0.840252	0.737536	0.0408844	0.368988	16	Island	KIFC3
cg03436722	0.835417	0.822765	0.845947	0.543201	0.0430656	0.554512	7	N_Shore
cg03443439	0.852212	0.838661	0.856227	0.465838	0.0443356	0.82751	8	S_Shore	SLC39A4
cg03444965	0.983876	0.983115	0.985737	0.721289	0.04303	0.397057	3	OpenSea	RBM5
cg03450046	0.848771	0.844737	0.863662	0.834427	0.048374	0.380245	11	S_Shelf
cg03452742	0.45128	0.443485	0.471535	0.76164	0.0437951	0.382643	19	OpenSea	NWD1
cg03453469	0.586652	0.575029	0.602367	0.640831	0.0480102	0.496442	8	N_Shore
cg03459327	0.207176	0.193426	0.216224	0.513549	0.0477154	0.67396	10	OpenSea	PIP4K2A
cg03461110	0.420701	0.410604	0.444879	0.770527	0.046775	0.398431	7	OpenSea	FOXK1
cg03478398	0.0746463	0.0704274	0.0817016	0.621769	0.0460806	0.496277	19	Island	ZNF528
cg03489492	0.675441	0.669353	0.697223	0.856977	0.0483005	0.376371	19	N_Shore	PCP2
cg03490776	0.911046	0.895608	0.917787	0.47368	0.0466965	0.780098	6	OpenSea	CDYL
cg03492092	0.562159	0.551403	0.582124	0.662096	0.0410444	0.399684	15	OpenSea
cg03492094	0.714497	0.704086	0.73241	0.691001	0.0457717	0.437296	9	N_Shore	SEMA4D
cg03499016	0.664722	0.656708	0.683076	0.716462	0.0443356	0.407106	7	OpenSea	RSPH10B, RSPH10B2
cg03505426	0.887417	0.866997	0.8901	0.458763	0.042036	0.889384	2	OpenSea
cg03508340	0.534031	0.523832	0.552761	0.707223	0.0491713	0.452793	7	OpenSea
cg03515844	0.514348	0.495724	0.527047	0.503652	0.0428482	0.629068	1	OpenSea	ZBTB17
cg03522107	0.24622	0.229757	0.252254	0.486128	0.0484472	0.768237	1	Island
cg03529747	0.00659733	0.0073215	0.00535113	0.667463	0.0481871	0.475898	9	Island	DOLK, NUP188
cg03531951	0.549248	0.536096	0.565972	0.602895	0.0430656	0.482202	21	S_Shore	KCNJ6
cg03532040	0.665637	0.652376	0.681901	0.574174	0.042036	0.48172	19	OpenSea	C19orf48
cg03544605	0.784593	0.773496	0.797322	0.571254	0.0443356	0.537869	22	OpenSea
cg03548761	0.889479	0.883143	0.899775	0.57257	0.0406388	0.454554	20	OpenSea
cg03553576	0.633569	0.62278	0.650916	0.663439	0.0453575	0.454165	5	N_Shore	LRRC14B
cg03554199	0.964934	0.962292	0.968391	0.615104	0.0498404	0.538407	14	N_Shelf
cg03555227	0.251436	0.238307	0.263148	0.522063	0.038897	0.506654	5	Island	RANBP17
cg03576121	0.763117	0.757919	0.785605	0.819523	0.0430656	0.359823	20	N_Shore	ARFGAP1
cg03577743	0.899179	0.890347	0.911487	0.618133	0.042036	0.443513	6	OpenSea	ANKS1A
cg03578926	0.1692	0.154079	0.188407	0.623154	0.0417237	0.428104	11	N_Shore	SHANK2
cg03602233	0.550808	0.536203	0.565547	0.567421	0.0449248	0.547859	16	OpenSea	ZNRF1
cg03613618	0.658596	0.652364	0.684074	0.857073	0.0443356	0.357736	8	S_Shore	PGCP
cg03622175	0.762795	0.755344	0.779367	0.717523	0.0487779	0.443762	22	OpenSea	EFCAB6-AS1
cg03623025	0.282589	0.271245	0.297452	0.604931	0.0436085	0.483896	17	OpenSea	UNK
cg03626195	0.824859	0.815921	0.836453	0.58791	0.04303	0.492381	9	OpenSea
cg03630015	0.82066	0.812888	0.838883	0.700533	0.0408666	0.379114	2	N_Shore	WNT10A
cg03631294	0.70311	0.687438	0.71525	0.505443	0.0415159	0.581324	17	OpenSea	CD79B
cg03637696	0.190768	0.176768	0.197494	0.465838	0.0408844	0.746591	12	S_Shore
cg03639818	0.85264	0.847188	0.866973	0.78125	0.0443356	0.380245	11	OpenSea	GRIK4
cg03642635	0.236832	0.224792	0.252571	0.57566	0.046775	0.553195	11	Island	IGSF9B
cg03645984	0.452684	0.440732	0.467806	0.626552	0.0495948	0.525219	19	S_Shore	NAT14, SSC5D
cg03648020	0.365829	0.348995	0.378091	0.530117	0.0495208	0.661904	1	N_Shelf
cg03654598	0.700212	0.68933	0.715732	0.62316	0.0443356	0.479803	19	S_Shelf	SHANK1
cg03667621	0.87643	0.861235	0.881369	0.473247	0.0469996	0.791601	7	OpenSea	MICALL2
cg03683207	0.872917	0.862194	0.888665	0.713787	0.0417892	0.381307	19	N_Shelf	NR2F6
cg03686998	0.320069	0.312451	0.341928	0.798147	0.0443356	0.378231	14	N_Shelf
cg03698343	0.456118	0.443701	0.472017	0.607931	0.0443356	0.495092	9	N_Shore	ABCA2, C9orf139
cg03699054	0.582869	0.565863	0.595888	0.534774	0.0480102	0.638058	19	N_Shore	ZNF304
cg03700417	0.551734	0.545505	0.576929	0.828959	0.042036	0.353454	11	OpenSea
cg03700669	0.769323	0.752993	0.778767	0.496342	0.0443356	0.67505	1	N_Shore	SMPDL3B
cg03700670	0.344915	0.314017	0.347377	0.458763	0.0444821	0.926433	17	OpenSea	SMG6
cg03724423	0.383996	0.36674	0.396586	0.52467	0.0436085	0.593085	7	S_Shore	HOXA4
cg03725414	0.768101	0.755667	0.777448	0.534525	0.0466997	0.621412	16	OpenSea	CRISPLD2
cg03727500	0.446416	0.429961	0.45745	0.511708	0.0450037	0.646962	2	Island
cg03732506	0.799678	0.791045	0.812702	0.6386	0.0445252	0.46921	17	S_Shelf	SLC16A5
cg03736648	0.33584	0.311148	0.350203	0.492558	0.0443356	0.688333	8	OpenSea	AGPAT5
cg03742003	0.136773	0.12934	0.146556	0.609407	0.04303	0.471524	4	Island	SLIT2
cg03754076	0.00459678	0.00501585	0.00355427	0.720675	0.0443356	0.404951	1	Island
cg03755727	0.637945	0.631743	0.659239	0.818765	0.048374	0.386679	22	OpenSea	AP1B1P1
cg03773388	0.790585	0.782299	0.805769	0.695292	0.0485451	0.457701	14	OpenSea	PCK2
cg03777459	0.112502	0.0947872	0.118785	0.458763	0.038897	0.86853	20	Island	GATA5
cg03777903	0.799818	0.796256	0.815859	0.841088	0.0483701	0.378231	9	OpenSea	GBA2
cg03790312	0.911143	0.897348	0.913139	0.458763	0.0466965	0.926334	3	OpenSea
cg03802998	0.369456	0.358526	0.400303	0.703876	0.0382674	0.323008	11	S_Shore	TP53I11
cg03814063	0.781635	0.771389	0.797232	0.691521	0.0443356	0.426658	22	Island	C22orf34
cg03814321	0.504295	0.481493	0.514	0.473188	0.0443356	0.759144	1	Island	TTC39A
cg03815147	0.548564	0.536888	0.566978	0.671579	0.0488768	0.480305	17	OpenSea	PGAP3
cg03815317	0.783181	0.756478	0.799756	0.539304	0.048299	0.634867	5	OpenSea	RAD50
cg03826252	0.621763	0.609985	0.638946	0.626906	0.0427798	0.450961	7	S_Shore	WDR86
cg03828026	0.381243	0.368716	0.397486	0.610645	0.0473288	0.520443	9	OpenSea
cg03837806	0.825856	0.816369	0.839027	0.565092	0.038897	0.450833	7	OpenSea
cg03841655	0.368422	0.353197	0.385016	0.58422	0.0459866	0.53677	7	N_Shore	RPS2P32
cg03843387	0.868564	0.863983	0.877609	0.679985	0.0444821	0.436736	19	OpenSea	LTBP4
cg03848004	0.86662	0.859924	0.877961	0.705156	0.0447946	0.423317	1	OpenSea	MAN1C1
cg03859028	0.700468	0.693579	0.718511	0.736165	0.0426895	0.382995	15	OpenSea
cg03863591	0.183262	0.165142	0.192109	0.462429	0.038897	0.725823	4	Island
cg03866607	0.21787	0.204911	0.223493	0.494328	0.0483005	0.741754	17	Island	TBX4
cg03871754	0.540796	0.520866	0.551017	0.473188	0.0417892	0.691423	17	Island
cg03878211	0.620725	0.599535	0.63545	0.524619	0.04906	0.66798	1	OpenSea	KIF26B
cg03880407	0.342675	0.330486	0.357785	0.619885	0.0467422	0.502281	7	OpenSea	VIPR2
cg03886909	0.89889	0.881834	0.906789	0.471332	0.0385228	0.619594	6	OpenSea	LOC153910
cg03888918	0.797886	0.792333	0.81117	0.764703	0.0490927	0.416163	1	OpenSea	ZSCAN20
cg03889890	0.804474	0.791574	0.815098	0.545637	0.04533	0.588091	10	S_Shore	PFKFB3
cg03894796	0.467799	0.456035	0.482206	0.595609	0.0458521	0.522199	8	Island
cg03897452	0.534059	0.519117	0.551608	0.5427	0.0382674	0.448317	12	OpenSea
cg03898448	0.742144	0.730281	0.75342	0.554703	0.0492246	0.617673	11	S_Shore
cg03898692	0.647101	0.641488	0.670688	0.83908	0.0406388	0.338822	9	OpenSea	LMX1B
cg03903246	0.296083	0.281145	0.308782	0.547319	0.0443356	0.561433	1	Island	FMN2
cg03915988	0.909876	0.898457	0.918845	0.547823	0.0481871	0.617029	10	OpenSea	LCOR
cg03924776	0.635039	0.624353	0.658914	0.722661	0.0424671	0.387894	19	Island	REXO1
cg03927304	0.477899	0.462815	0.492433	0.553265	0.0436085	0.547369	16	Island	KREMEN2
cg03941336	0.885624	0.878497	0.894614	0.624454	0.0443356	0.480164	1	OpenSea	CERS2
cg03943186	0.858314	0.840812	0.870724	0.53723	0.0485451	0.642413	11	OpenSea	FOLH1
cg03945800	0.26333	0.251912	0.280511	0.698478	0.0470397	0.441502	16	Island	ADCY9
cg03955767	0.512746	0.502563	0.534318	0.708641	0.0432539	0.405881	17	OpenSea
cg03958979	0.368811	0.348795	0.381264	0.495253	0.042036	0.632418	6	Island	NR2E1
cg03961438	0.855343	0.845007	0.866648	0.528252	0.0382674	0.457016	5	OpenSea	LINC01484
cg03962522	0.465698	0.448047	0.475066	0.490575	0.0447101	0.707089	22	Island	SLC5A1
cg03977303	0.0347112	0.0297452	0.0389154	0.473148	0.04303	0.735353	20	OpenSea
cg03990189	0.502395	0.489037	0.522355	0.615626	0.042036	0.441942	1	OpenSea	SYT2
cg03991120	0.338332	0.327674	0.360446	0.710252	0.0459866	0.426752	1	OpenSea	TNRC4
cg03992976	0.463906	0.452534	0.483249	0.630205	0.042036	0.436544	22	S_Shore	FOXRED2
cg03994721	0.660663	0.647739	0.679285	0.59502	0.0402497	0.428744	9	N_Shore
cg03999934	0.107269	0.0968195	0.115843	0.495194	0.038897	0.562277	6	OpenSea
cg04003903	0.525908	0.515299	0.542605	0.677895	0.0498256	0.479749	4	OpenSea	CPZ
cg04005969	0.128784	0.117926	0.141607	0.610742	0.0443356	0.490293	19	Island	SHANK1
cg04006766	0.869134	0.855333	0.874627	0.480416	0.04303	0.711397	17	S_Shelf	CISD3
cg04010163	0.886914	0.861324	0.889076	0.458763	0.046775	0.953376	7	OpenSea	RABGEF1
cg04012079	0.61003	0.597997	0.629015	0.644456	0.0443356	0.461917	12	S_Shore	GALNT9
cg04012535	0.469899	0.45928	0.488578	0.665658	0.0443356	0.43958	1	OpenSea
cg04016456	0.703421	0.695093	0.720269	0.734029	0.0498256	0.436687	20	OpenSea
cg04020162	0.94191	0.9328	0.944111	0.469963	0.0443356	0.767064	11	OpenSea	RNF169
cg04032071	0.300693	0.288044	0.315142	0.594375	0.0490927	0.557975	12	N_Shelf
cg04035828	0.851119	0.85025	0.870514	0.931868	0.0459392	0.340867	16	OpenSea	SNX29
cg04036605	0.881295	0.865738	0.885727	0.466567	0.0449248	0.80337	2	OpenSea	FSIP2
cg04042861	0.336163	0.299115	0.361111	0.465838	0.0382674	0.530459	2	OpenSea	HTR2B, PSMD1
cg04056576	0.202261	0.184029	0.215209	0.515371	0.0427883	0.598275	3	S_Shore	PPM1L
cg04057214	0.863568	0.860669	0.881815	0.834852	0.0382674	0.320557	15	S_Shelf	MAN2A2
cg04064452	0.177906	0.166343	0.185131	0.507277	0.0483457	0.700528	2	OpenSea
cg04070728	0.810276	0.801057	0.821632	0.569366	0.0424671	0.498384	12	OpenSea
cg04076779	0.80685	0.803367	0.825646	0.876213	0.0494114	0.371133	1	OpenSea
cg04082324	0.361942	0.346637	0.373953	0.552284	0.0499023	0.624899	17	N_Shelf	SMARCD2
cg04084126	0.505309	0.498494	0.545195	0.892891	0.04303	0.340867	4	OpenSea	CLCN3
cg04093168	0.265157	0.252641	0.27616	0.572599	0.049397	0.588553	12	S_Shelf	NXPH4
cg04100482	0.888965	0.880173	0.896977	0.532125	0.0443356	0.598821	16	S_Shelf	HAGH
cg04102161	0.301347	0.286809	0.319195	0.620005	0.044178	0.472319	16	OpenSea
cg04107773	0.214421	0.202559	0.222221	0.517707	0.0483217	0.676254	20	Island	STMN3
cg04110104	0.742562	0.710153	0.75413	0.477751	0.0451181	0.759677	11	OpenSea
cg04113258	0.821827	0.825746	0.849001	0.909431	0.042036	0.269895	16	OpenSea	XYLT1
cg04132000	0.818879	0.805231	0.833218	0.557473	0.038897	0.451416	1	OpenSea
cg04137484	0.352587	0.341633	0.369226	0.64218	0.0430656	0.44527	12	OpenSea
cg04143033	0.602762	0.598123	0.631934	0.896125	0.0443356	0.344331	2	Island	TRIM54
cg04148945	0.801213	0.794978	0.817291	0.788544	0.0443356	0.378231	5	OpenSea	STK10
cg04156418	0.818885	0.809948	0.82984	0.595097	0.0454634	0.519601	7	Island
cg04159546	0.82207	0.812497	0.832797	0.696061	0.0451181	0.430645	1	N_Shelf	TP73
cg04162032	0.660498	0.66009	0.689368	0.977606	0.0482939	0.333353	1	OpenSea	LOC646627
cg04171425	0.641421	0.632555	0.665766	0.781448	0.0477154	0.398431	16	OpenSea
cg04172115	0.943221	0.940172	0.952107	0.768493	0.0443356	0.385705	6	N_Shore	TNXB
cg04176388	0.2117	0.203302	0.240532	0.769856	0.0477154	0.404054	11	OpenSea
cg04187585	0.843195	0.834222	0.851671	0.564827	0.0456464	0.558515	15	OpenSea	LINGO1
cg04188877	0.599721	0.581567	0.611212	0.508954	0.0459051	0.663048	22	S_Shore	A4GALT
cg04190237	0.556321	0.543903	0.577809	0.684818	0.0477726	0.456287	9	S_Shore
cg04201752	0.6005	0.595319	0.629111	0.898372	0.0477746	0.357839	3	S_Shore	HYAL2
cg04229294	0.851191	0.833058	0.861986	0.519806	0.0451181	0.6346	4	OpenSea	NMU
cg04232095	0.687238	0.67673	0.707724	0.648948	0.0382674	0.375224	11	OpenSea	PPFIBP2
cg04254956	0.828779	0.825284	0.846931	0.843768	0.0443356	0.360264	6	OpenSea	RAET1E, RAET1E-AS1
cg04255201	0.299806	0.285225	0.309601	0.536332	0.0498256	0.651808	19	S_Shore	PNMAL2
cg04260258	0.988424	0.989816	0.988305	0.458763	0.0436931	0.955562	11	S_Shelf	PCNXL3
cg04261562	0.861233	0.834886	0.858271	0.442667	0.0466965	0.93918	12	OpenSea	PTPRQ
cg04264075	0.226849	0.220803	0.250478	0.781503	0.0448644	0.385314	19	OpenSea	NKG7
cg04273590	0.460562	0.451728	0.478919	0.731232	0.0491994	0.435643	1	OpenSea
cg04274562	0.441359	0.416629	0.449855	0.465838	0.0443356	0.797063	22	OpenSea
cg04278421	0.338018	0.322169	0.347751	0.530117	0.0485451	0.655123	11	N_Shore
cg04285136	0.836624	0.813193	0.853719	0.514909	0.0382674	0.473527	4	OpenSea	PDS5A
cg04299274	0.606591	0.593263	0.625105	0.618926	0.04303	0.463155	17	OpenSea	KSR1
cg04304509	0.819165	0.815636	0.842242	0.883893	0.0382674	0.320557	1	OpenSea	GALNT2
cg04310491	0.840339	0.830013	0.851179	0.555979	0.0397986	0.465521	18	S_Shelf	CELF4
cg04315692	0.448172	0.434813	0.469194	0.579309	0.0382674	0.378231	11	OpenSea	TREH
cg04317399	0.354298	0.329073	0.35911	0.458763	0.038897	0.838253	7	Island	HOXA4
cg04319742	0.827299	0.801561	0.842604	0.495388	0.0415159	0.608665	17	OpenSea	KRTAP4-1
cg04321126	0.506414	0.49272	0.519909	0.580086	0.0499023	0.581825	6	OpenSea	KIF6
cg04321396	0.448068	0.430643	0.461434	0.529982	0.0454947	0.616588	11	S_Shore	KAT5
cg04321714	0.33417	0.327291	0.360354	0.853411	0.0492246	0.378231	12	Island	CYP27B1
cg04330176	0.459911	0.444257	0.481197	0.620399	0.0451181	0.490721	10	S_Shelf
cg04333725	0.914825	0.906886	0.922055	0.507105	0.042036	0.589727	5	OpenSea	SLC25A48
cg04348222	0.582668	0.560963	0.597237	0.481245	0.038897	0.608898	1	S_Shore	MARCKSL1
cg04377908	0.864794	0.86037	0.880216	0.802423	0.0490927	0.397193	22	Island	FAM19A5
cg04383469	0.893057	0.874975	0.899046	0.465838	0.0443356	0.83341	12	N_Shore	PDZRN4
cg04383647	0.418995	0.409431	0.444848	0.752404	0.042036	0.376371	6	OpenSea
cg04395688	0.0043688	0.00463479	0.00346426	0.737162	0.0417892	0.378231	2	S_Shore	MAP4K3, LOC728730
cg04398978	0.365182	0.356841	0.391456	0.823417	0.0477746	0.380541	17	Island	CBX4
cg04399450	0.945067	0.937449	0.948786	0.488998	0.0470397	0.737164	3	N_Shelf	CELSR3
cg04418027	0.815636	0.803005	0.825657	0.506598	0.0431121	0.631522	21	OpenSea	SH3BGR
cg04419931	0.852867	0.843587	0.864022	0.607912	0.0471582	0.522199	11	OpenSea	PPP1R32
cg04422566	0.63467	0.626057	0.654583	0.728119	0.0430656	0.394601	2	OpenSea	VWA3B
cg04423209	0.731162	0.723368	0.749851	0.714492	0.0408662	0.376371	2	N_Shore	SH2D6
cg04431935	0.595734	0.595849	0.630423	0.997191	0.0495286	0.323008	16	N_Shore	UNKL
cg04439374	0.955603	0.944771	0.958631	0.500413	0.0424671	0.621811	7	Island	MAD1L1
cg04440885	0.814273	0.811173	0.833169	0.836665	0.048374	0.380188	16	N_Shore
cg04442495	0.886821	0.885152	0.906333	0.9867	0.0445176	0.320557	12	S_Shore	GALNT9, LOC101928416
cg04443016	0.942684	0.932887	0.944272	0.458763	0.0406388	0.872712	11	OpenSea	SORL1
cg04444450	0.723036	0.692592	0.730989	0.458763	0.0424671	0.831437	8	OpenSea	NCOA2
cg04450459	0.16139	0.143691	0.16777	0.48194	0.046775	0.762105	6	Island
cg04457069	0.231852	0.221319	0.256937	0.731832	0.0464947	0.415114	10	N_Shore
cg04457481	0.467666	0.451281	0.48324	0.535161	0.0408844	0.517991	20	Island	GNAS, GNASAS
cg04458972	0.632745	0.619002	0.647299	0.584884	0.047996	0.557001	11	N_Shelf	TRPM5
cg04459640	0.523231	0.508087	0.535193	0.518809	0.0427883	0.592172	17	N_Shelf
cg04468568	0.416867	0.401596	0.426793	0.524026	0.0494114	0.672965	11	OpenSea	C11orf45, KCNJ5
cg04474471	0.845077	0.824235	0.859639	0.554012	0.0459866	0.582517	10	OpenSea	ANXA7
cg04476874	0.527272	0.51975	0.549039	0.772785	0.04303	0.378231	19	S_Shore	MIER2
cg04478635	0.980277	0.978825	0.982658	0.683415	0.0443356	0.429168	15	OpenSea
cg04492228	0.162062	0.149355	0.177036	0.633611	0.0470848	0.494778	10	S_Shore	GATA3
cg04494335	0.406634	0.391653	0.42225	0.591561	0.0474778	0.542999	15	OpenSea
cg04506758	0.441072	0.428051	0.455781	0.593357	0.0470397	0.536212	1	N_Shore	C1orf167
cg04513540	0.819532	0.812504	0.832464	0.695289	0.0477457	0.450535	3	N_Shore	FBLN2
cg04514683	0.311828	0.301865	0.330726	0.709636	0.048374	0.446678	7	OpenSea	ABP1
cg04526324	0.837745	0.825905	0.847943	0.548662	0.0466573	0.592937	1	S_Shore	MMEL1
cg04528312	0.0373046	0.0314248	0.0399732	0.508418	0.0447101	0.651808	2	OpenSea	LRRFIP1
cg04532718	0.923876	0.904498	0.927668	0.465838	0.0490936	0.885548	3	OpenSea	C3orf70
cg04547469	0.36389	0.351927	0.379182	0.60829	0.0443356	0.485821	20	S_Shelf
cg04550626	0.835607	0.80511	0.840338	0.458763	0.0442218	0.869016	10	S_Shelf
cg04556646	0.640256	0.625732	0.652979	0.562556	0.047996	0.590364	22	N_Shore	PHF21B
cg04567334	0.641991	0.626553	0.655267	0.568217	0.0470036	0.56622	10	OpenSea	CDH23
cg04571130	0.394797	0.387388	0.427996	0.835673	0.0430656	0.358795	3	N_Shore	COPG
cg04577977	0.440062	0.430206	0.459503	0.712667	0.046775	0.42951	7	OpenSea
cg04582974	0.106102	0.0973987	0.110936	0.487081	0.0430656	0.682835	2	Island	TACR1
cg04589210	0.575689	0.562486	0.596136	0.649631	0.0447101	0.46041	2	Island
cg04592406	0.825664	0.812968	0.842698	0.652503	0.0459866	0.468147	11	OpenSea	FCHSD2
cg04595372	0.758041	0.735975	0.764804	0.465838	0.0417892	0.748439	6	OpenSea	CRISP2
cg04601362	0.919099	0.911769	0.928823	0.623551	0.0417892	0.429364	17	OpenSea	MAPT
cg04603398	0.872424	0.856649	0.878827	0.473188	0.0432364	0.741405	4	OpenSea	DOK7
cg04603818	0.74463	0.730247	0.759766	0.60829	0.0427834	0.468771	17	OpenSea
cg04609257	0.59767	0.589419	0.622428	0.781324	0.0432192	0.378231	7	OpenSea	CLDN15
cg04610171	0.808699	0.799598	0.822279	0.560416	0.0443356	0.552653	3	N_Shore
cg04618848	0.470313	0.457358	0.484823	0.593523	0.046775	0.533263	15	N_Shore	SKOR1
cg04622802	0.239387	0.226269	0.253991	0.610567	0.042466	0.455126	11	OpenSea	FIBIN
cg04623556	0.884344	0.87991	0.897891	0.783367	0.0443356	0.380191	15	OpenSea	CHP1
cg04624885	0.683333	0.675624	0.704252	0.748734	0.0485451	0.423531	19	Island	APC2
cg04635999	0.00574815	0.00659067	0.00460341	0.698303	0.0456464	0.432692	5	N_Shore	UBLCP1
cg04639304	0.846241	0.834378	0.853346	0.496455	0.0423358	0.630415	11	N_Shelf	SCYL1
cg04639335	0.840323	0.832777	0.851672	0.64536	0.0443356	0.457766	2	S_Shore	DTNB
cg04647768	0.668376	0.659415	0.689065	0.731333	0.0443356	0.402502	1	S_Shore	SLC30A10, RNU5F-1
cg04650822	0.69236	0.68157	0.707607	0.633325	0.0449248	0.47827	3	OpenSea	GRIP2
cg04664342	0.610397	0.589243	0.618245	0.465838	0.0443356	0.820676	17	Island	TM4SF5
cg04677723	0.30972	0.300511	0.337444	0.798707	0.048374	0.396678	2	S_Shore	MOGS
cg04678950	0.581708	0.575624	0.613697	0.856686	0.0410273	0.338822	7	Island	MEST, MESTIT1
cg04689048	0.303674	0.281635	0.308182	0.462429	0.046775	0.883009	19	Island	PNMAL2
cg04707338	0.302701	0.28417	0.316983	0.507983	0.0428482	0.614059	1	OpenSea	C1QA
cg04712664	0.633287	0.62398	0.650178	0.673884	0.0460391	0.451416	16	N_Shore	HSD11B2
cg04721103	0.695682	0.65258	0.704857	0.466105	0.0492246	0.851882	2	OpenSea
cg04725693	0.825859	0.817068	0.847396	0.639793	0.0324807	0.289384	22	OpenSea
cg04727043	0.676315	0.659041	0.693323	0.51154	0.0382674	0.4689	1	OpenSea	PTPRU
cg04727522	0.680093	0.667714	0.695623	0.605862	0.0460391	0.513051	18	N_Shore	C18orf22
cg04730413	0.709343	0.700242	0.733663	0.682413	0.0382674	0.314464	10	S_Shore	CHST15
cg04735948	0.648461	0.642383	0.678767	0.843848	0.0382674	0.321431	16	N_Shelf	FAM100A
cg04736556	0.42801	0.412835	0.449974	0.595981	0.038897	0.424072	1	Island	SEMA6C
cg04741449	0.204712	0.195276	0.221105	0.663123	0.0427145	0.422884	2	OpenSea
cg04743442	0.562506	0.551972	0.583954	0.681755	0.0417892	0.395733	11	S_Shore	GYLTL1B
cg04751761	0.591094	0.577597	0.608487	0.626049	0.0470848	0.502149	16	N_Shelf	SLC9A3R2
cg04752585	0.973062	0.968429	0.97323	0.458763	0.0473927	0.961042	5	OpenSea	LINC00491
cg04754236	0.707584	0.700956	0.724469	0.766076	0.0481156	0.408804	11	S_Shelf	TKFC
cg04756597	0.606874	0.595356	0.622436	0.637465	0.0492246	0.511551	22	S_Shelf
cg04757492	0.622837	0.606301	0.642289	0.562722	0.0481871	0.592715	8	Island	PLEC1
cg04758387	0.569462	0.556717	0.58992	0.639282	0.042036	0.428933	1	Island	TMEM52
cg04761267	0.873659	0.86644	0.884884	0.696497	0.0481871	0.452758	11	N_Shelf	SNX32
cg04767897	0.573362	0.568411	0.601693	0.890202	0.0443356	0.344331	14	S_Shore
cg04774581	0.806754	0.788381	0.816411	0.462429	0.0382674	0.659955	10	OpenSea
cg04776445	0.839301	0.820784	0.844074	0.458763	0.038897	0.752104	4	OpenSea
cg04781873	0.86872	0.860214	0.879808	0.531392	0.0382674	0.382121	6	OpenSea	GUCA1A
cg04788997	0.684987	0.679339	0.706398	0.82449	0.0443356	0.361089	14	OpenSea
cg04789365	0.403114	0.391221	0.419994	0.633674	0.0473194	0.495587	1	Island	MAP3K6
cg04800569	0.42742	0.42224	0.453353	0.875947	0.04303	0.344331	19	N_Shore	TMEM190
cg04807561	0.725059	0.712177	0.737754	0.560516	0.0443356	0.552327	7	Island	HEATR2
cg04808506	0.428769	0.415889	0.441789	0.57257	0.0466965	0.554808	2	N_Shore	OTX1
cg04812087	0.830198	0.811084	0.836798	0.484239	0.0492949	0.782955	10	OpenSea	DOCK1
cg04819977	0.642795	0.627947	0.655512	0.563486	0.0484472	0.598275	2	OpenSea	CNNM4
cg04837071	0.303326	0.288603	0.31912	0.561449	0.0436085	0.535319	9	Island	EXD3, NOXA1
cg04842161	0.864325	0.841424	0.866886	0.458763	0.0446704	0.977987	7	N_Shelf	SKAP2
cg04843111	0.60194	0.583492	0.613853	0.507317	0.0450555	0.658885	1	S_Shore	BCAN
cg04845466	0.655086	0.641128	0.6704	0.602855	0.042036	0.455059	2	Island	KRTCAP3, NRBP1
cg04849126	0.685374	0.665232	0.696584	0.473071	0.0407811	0.662814	7	OpenSea	CALN1
cg04852826	0.759087	0.751948	0.777423	0.74263	0.0430656	0.387169	17	S_Shore	CAMKK1
cg04864054	0.74899	0.728595	0.764445	0.483912	0.0382674	0.499224	11	N_Shore	HRAS
cg04868977	0.707768	0.700107	0.726506	0.720031	0.0408844	0.378231	1	OpenSea	IGSF21
cg04883210	0.165016	0.152207	0.174165	0.497527	0.042036	0.626325	17	OpenSea	PLEKHM1
cg04891761	0.659996	0.650233	0.681245	0.699196	0.0485451	0.455126	1	N_Shore
cg04897790	0.839777	0.822397	0.844045	0.465838	0.0477154	0.860922	14	OpenSea	NRXN3
cg04908308	0.148018	0.136519	0.166853	0.604383	0.0447866	0.503367	1	Island	FOXD3, FOXD3-AS1
cg04914290	0.632834	0.619009	0.658407	0.69573	0.0443888	0.4268	16	Island	FAM38A
cg04915791	0.652522	0.60088	0.65493	0.442667	0.0395885	0.97332	4	OpenSea	ARAP2
cg04926431	0.487941	0.471929	0.502986	0.540557	0.042036	0.53479	21	N_Shore
cg04944904	0.745147	0.726208	0.750495	0.465838	0.0483108	0.868111	19	S_Shelf	VSIG10L
cg04946003	0.949163	0.943167	0.953827	0.525865	0.0417892	0.537946	18	OpenSea	WDR7
cg04949149	0.356673	0.33791	0.372805	0.524619	0.0467946	0.639497	12	S_Shore	LMBR1L
cg04962918	0.519736	0.500519	0.529843	0.501283	0.0488768	0.725614	11	OpenSea
cg04972529	0.69052	0.672974	0.700025	0.494411	0.0449248	0.698399	10	N_Shelf	TACC2
cg04972770	0.80854	0.781967	0.813936	0.458763	0.042036	0.898065	10	OpenSea
cg04974499	0.83645	0.821522	0.845732	0.510845	0.0443356	0.6401	1	N_Shore	PRDM16
cg04987284	0.580707	0.565551	0.594693	0.564336	0.0487714	0.59856	1	OpenSea
cg04988794	0.918334	0.905196	0.922064	0.462429	0.0424671	0.811723	1	OpenSea	PRDM16
cg04990190	0.17707	0.163098	0.189027	0.520791	0.0443356	0.609237	16	Island
cg04992761	0.702328	0.689975	0.720391	0.674	0.0477726	0.465612	19	OpenSea	PEX11G
cg04995300	0.205481	0.194932	0.216906	0.616158	0.0466965	0.506017	3	OpenSea
cg04998447	0.179681	0.171685	0.190318	0.638645	0.0497531	0.512452	15	Island	PLIN1
cg05009047	0.906137	0.902469	0.918669	0.768031	0.0480939	0.407994	16	Island	FAM100A
cg05012661	0.500801	0.485302	0.519609	0.559617	0.0382689	0.438869	4	OpenSea
cg05016806	0.478222	0.463446	0.495265	0.554782	0.038897	0.462359	20	N_Shore	UCKL1, UCKL1-AS1
cg05017552	0.923187	0.918368	0.933231	0.739469	0.0483701	0.426614	18	OpenSea	CNDP2
cg05019107	0.702798	0.688229	0.711323	0.503082	0.0474404	0.699262	4	OpenSea	LETM1
cg05027179	0.975926	0.978269	0.973954	0.507663	0.0443356	0.646331	13	S_Shore
cg05029532	0.533239	0.521012	0.549761	0.642074	0.0492246	0.507219	2	N_Shelf	EMILIN1
cg05029567	0.00569786	0.00635248	0.00494633	0.651064	0.0454947	0.465448	5	N_Shore	GRPEL2
cg05033295	0.485886	0.471382	0.504068	0.576702	0.0408844	0.459728	17	OpenSea
cg05038881	0.445485	0.4221	0.458748	0.487192	0.0428482	0.675783	1	N_Shore	APITD1
cg05039548	0.148742	0.130127	0.152013	0.458763	0.0470397	0.920165	1	N_Shore
cg05043898	0.674322	0.645185	0.695648	0.511983	0.0417892	0.568683	3	OpenSea
cg05045598	0.470068	0.45865	0.48466	0.626103	0.0477154	0.50809	1	OpenSea	ACOT7
cg05050944	0.232939	0.220177	0.240415	0.514523	0.0481238	0.677687	4	S_Shelf
cg05053394	0.625111	0.614946	0.645273	0.732356	0.0477726	0.425275	22	OpenSea	OSBP2
cg05057910	0.0220063	0.0166292	0.0240508	0.458763	0.046775	0.951251	7	Island
cg05065100	0.50698	0.479628	0.516509	0.465838	0.0430656	0.793209	4	OpenSea	NAP1L5, HERC3
cg05067574	0.309098	0.2952	0.344699	0.748028	0.0417892	0.370272	10	OpenSea	STAM
cg05067717	0.640566	0.633328	0.66441	0.782918	0.0408844	0.357736	6	N_Shelf	TNXB
cg05076625	0.839861	0.829124	0.851189	0.580149	0.0427834	0.495013	16	OpenSea	CMIP
cg05081416	0.663578	0.650655	0.675974	0.564827	0.0482939	0.590315	6	OpenSea
cg05081474	0.713297	0.700859	0.722939	0.538899	0.0499994	0.649322	1	OpenSea
cg05084700	0.822825	0.812239	0.836047	0.609981	0.046775	0.514544	13	S_Shore
cg05088605	0.903454	0.899175	0.917295	0.791019	0.038897	0.338822	17	N_Shore	LRRC45
cg05089125	0.130837	0.116918	0.141168	0.520401	0.042036	0.559681	16	OpenSea
cg05089221	0.573309	0.55814	0.585916	0.539376	0.0462991	0.607909	1	OpenSea
cg05098118	0.626762	0.610251	0.636759	0.507698	0.0477154	0.687233	10	N_Shore	GPR123
cg05099708	0.232374	0.218906	0.244791	0.520401	0.042036	0.56831	16	OpenSea	CBFA2T3
cg05110426	0.780239	0.776147	0.79832	0.839742	0.04303	0.357736	16	S_Shore
cg05113618	0.190441	0.17285	0.197394	0.458763	0.0408844	0.813838	19	S_Shore	RTBDN
cg05116756	0.783772	0.772828	0.796088	0.593873	0.0459051	0.525126	1	N_Shore	TP73
cg05132925	0.499738	0.481905	0.506876	0.483912	0.0490936	0.783315	1	OpenSea
cg05133736	0.76441	0.754106	0.778762	0.617383	0.042036	0.440898	10	OpenSea
cg05142138	0.370514	0.361508	0.387192	0.694361	0.048374	0.457132	6	N_Shore	HACE1
cg05142272	0.244886	0.232684	0.259419	0.625822	0.0482939	0.515499	14	N_Shelf	CBLN3
cg05142461	0.565561	0.554265	0.590308	0.750873	0.0466965	0.406521	11	S_Shelf	KAT5
cg05155892	0.606241	0.594646	0.626572	0.659976	0.0424671	0.418532	16	OpenSea
cg05164957	0.905467	0.892149	0.906716	0.458404	0.0443356	0.999976	12	OpenSea
cg05185262	0.610279	0.595264	0.631915	0.59245	0.0382674	0.408804	22	S_Shelf
cg05199936	0.619461	0.605958	0.633187	0.5535	0.043826	0.54894	21	OpenSea
cg05209584	0.0824499	0.0743854	0.0902441	0.568354	0.0443356	0.534601	5	Island	FBN2
cg05210904	0.40064	0.382508	0.412245	0.511986	0.0470848	0.668969	8	Island
cg05211209	0.777457	0.765674	0.792629	0.604249	0.0417892	0.447374	11	S_Shelf
cg05213379	0.430539	0.399063	0.445237	0.487233	0.0459866	0.729771	5	N_Shore
cg05226711	0.55653	0.549247	0.578967	0.801314	0.0474778	0.38731	16	S_Shelf	CLCN7
cg05233094	0.976258	0.969394	0.97582	0.458763	0.0491404	0.940859	16	OpenSea	LCAT
cg05237015	0.401186	0.385387	0.417687	0.544052	0.0408666	0.497491	6	S_Shore	COQ3
cg05239887	0.704029	0.663926	0.712438	0.460082	0.0460806	0.88571	12	OpenSea	TDG
cg05242561	0.315802	0.292468	0.323883	0.458763	0.0382674	0.770122	15	OpenSea	HOMER2
cg05244619	0.694861	0.683621	0.715792	0.665756	0.0418743	0.406521	18	OpenSea
cg05251593	0.795117	0.786327	0.807295	0.673698	0.0499994	0.482755	17	OpenSea	MSI2
cg05258345	0.858816	0.857013	0.875142	0.906337	0.0473288	0.35449	6	OpenSea	RAET1E, RAET1E-AS1
cg05261596	0.50349	0.490783	0.51956	0.616044	0.046775	0.507302	3	OpenSea	MYRIP
cg05262877	0.714861	0.704057	0.730222	0.601635	0.0424671	0.464645	1	OpenSea	GUCA2A
cg05267159	0.830546	0.820692	0.844092	0.640861	0.0436085	0.451416	19	OpenSea	SUPT5H
cg05267739	0.12723	0.111402	0.137174	0.507983	0.0450767	0.656528	11	S_Shore
cg05273302	0.54519	0.527074	0.557102	0.499781	0.0428482	0.639313	19	Island	C19orf36, MOBKL2A
cg05276243	0.00913248	0.0101789	0.00730377	0.62017	0.0402497	0.413473	16	Island	NUP93
cg05281116	0.477165	0.466309	0.497601	0.690294	0.0443356	0.428104	5	S_Shore	ACSL6
cg05282437	0.837365	0.832668	0.849992	0.730659	0.0443634	0.405704	20	N_Shore	COL20A1
cg05283538	0.649964	0.636895	0.665891	0.564118	0.0408844	0.476234	20	N_Shore	C20orf46
cg05284873	0.42206	0.406075	0.433012	0.523309	0.0472421	0.648455	19	N_Shore	C3
cg05292986	0.729868	0.717177	0.744855	0.60178	0.0480102	0.537869	17	Island	NPTX1
cg05315595	0.867325	0.853842	0.880038	0.61592	0.0451181	0.495003	12	OpenSea
cg05319595	0.565519	0.56026	0.5881	0.847421	0.0459051	0.36514	7	S_Shore	SNX8
cg05323607	0.689217	0.67684	0.702657	0.546174	0.0426895	0.536866	21	OpenSea
cg05324789	0.227462	0.215234	0.245654	0.576733	0.0382674	0.394476	10	Island
cg05346902	0.58462	0.574635	0.60333	0.69204	0.0443356	0.424072	19	Island	MEIS3
cg05347755	0.890409	0.882796	0.900662	0.647994	0.04303	0.43958	16	S_Shelf	RAB11FIP3
cg05348084	0.773507	0.770043	0.79401	0.90818	0.0453879	0.344331	14	OpenSea	MIR376B, MIR300, MIR376A1
cg05356319	0.246306	0.234211	0.258183	0.57257	0.0444705	0.537102	19	Island	NFIX
cg05358915	0.639329	0.626777	0.654959	0.605672	0.0459051	0.511848	12	OpenSea
cg05369676	0.883547	0.880522	0.897859	0.870432	0.0427834	0.344331	15	OpenSea
cg05370094	0.905572	0.90141	0.918029	0.824605	0.0432364	0.359823	16	N_Shore	CBFA2T3
cg05374982	0.634524	0.626001	0.657048	0.765547	0.0443356	0.38731	1	OpenSea	SDC3
cg05380311	0.971388	0.974257	0.969939	0.468675	0.0443356	0.771077	8	OpenSea	LINC00536
cg05383413	0.891333	0.880768	0.900644	0.5547	0.0483005	0.608574	13	OpenSea	LINC00383
cg05397202	0.528834	0.522413	0.557961	0.853271	0.0424671	0.345388	1	Island	PUSL1
cg05399919	0.655109	0.648611	0.680042	0.810813	0.0424671	0.359266	22	OpenSea	BID
cg05405452	0.232842	0.212903	0.243429	0.483937	0.04303	0.691916	5	OpenSea
cg05409967	0.491173	0.479903	0.507538	0.648752	0.0481871	0.490881	18	S_Shelf
cg05411199	0.888263	0.879099	0.900245	0.60696	0.0382674	0.392329	6	N_Shore	C6orf145
cg05412906	0.586032	0.569317	0.597533	0.507105	0.0443356	0.638966	14	OpenSea	HSP90AA1
cg05414903	0.571714	0.562851	0.596507	0.789125	0.0481871	0.398111	17	OpenSea	DNAH17
cg05415606	0.548213	0.53806	0.572364	0.755778	0.0455618	0.399362	2	OpenSea	C2orf58
cg05422266	0.77681	0.772629	0.793493	0.856789	0.046863	0.365345	11	S_Shore
cg05432083	0.419931	0.401933	0.429851	0.507044	0.048374	0.704774	15	OpenSea
cg05435224	0.924586	0.910328	0.929094	0.458763	0.0436085	0.868515	18	OpenSea
cg05436055	0.878943	0.869552	0.888596	0.567958	0.0454947	0.552227	20	OpenSea	LOC100506384, PHACTR3
cg05438727	0.336873	0.325485	0.359326	0.726018	0.0481871	0.432219	11	OpenSea	KCNQ1
cg05447556	0.944891	0.94013	0.951617	0.629032	0.0459866	0.488921	22	N_Shore	SOX10
cg05454604	0.439974	0.424714	0.456489	0.519003	0.0382674	0.458979	12	S_Shore	KRT3
cg05461948	0.298847	0.288608	0.314123	0.608869	0.0424671	0.460965	4	OpenSea	SORCS2
cg05478824	0.627874	0.617608	0.650273	0.750498	0.0492949	0.425045	17	S_Shelf	ASPSCR1
cg05479166	0.909279	0.902778	0.9204	0.659953	0.0408844	0.400695	17	OpenSea	TSPAN10
cg05480055	0.165519	0.1557	0.173312	0.521205	0.0427145	0.583817	12	S_Shore	SLC2A13
cg05485639	0.623691	0.61135	0.641149	0.64047	0.0470848	0.4878	11	N_Shore
cg05488160	0.20665	0.197467	0.21816	0.634986	0.0481871	0.503137	6	Island
cg05488981	0.793416	0.783175	0.812532	0.703136	0.0427834	0.401816	11	N_Shore	PTDSS2
cg05501682	0.116776	0.107807	0.122692	0.500373	0.0457717	0.687459	6	N_Shore	DKFZP686I15217
cg05508862	0.515452	0.506274	0.542693	0.736618	0.0382674	0.331748	17	OpenSea	SLC5A10, FAM83G
cg05527337	0.329317	0.315057	0.343371	0.592394	0.0474819	0.542265	6	N_Shore	SMOC2
cg05534427	0.425083	0.41309	0.444859	0.668803	0.047996	0.471693	19	N_Shore	RTN2, FLJ40125
cg05538077	0.65298	0.650097	0.680088	0.922813	0.04303	0.331748	7	S_Shore
cg05544807	0.693981	0.682459	0.709874	0.58422	0.0417892	0.461057	2	Island	DNMT3A
cg05545351	0.405482	0.394786	0.421334	0.648716	0.0459866	0.47152	6	OpenSea	PSORS1C1
cg05546575	0.906239	0.882215	0.906884	0.446941	0.0408662	0.953753	7	N_Shelf	DAGLB
cg05549498	0.796552	0.786325	0.808254	0.611952	0.0453988	0.500701	12	OpenSea	HPD
cg05552035	0.501667	0.491167	0.525721	0.665008	0.0382674	0.359266	8	Island	GPR124
cg05555286	0.0136645	0.0146488	0.0125255	0.592642	0.0408844	0.445035	3	Island	ACAD11, NPHP3-ACAD11, UBA5
cg05555631	0.755568	0.749085	0.77366	0.730275	0.042036	0.380245	10	OpenSea	LRRC20
cg05565492	0.76921	0.758141	0.783412	0.601751	0.0428482	0.476825	1	OpenSea
cg05579573	0.665076	0.646384	0.680781	0.50599	0.038897	0.540319	16	OpenSea	ZNF423
cg05581415	0.427431	0.422296	0.455713	0.876356	0.0410273	0.331748	16	N_Shore	DNASE1L2
cg05584919	0.822747	0.809338	0.835291	0.559134	0.042036	0.507853	16	S_Shore	CDK10
cg05592695	0.677865	0.673032	0.701842	0.889923	0.0443356	0.345597	22	OpenSea	MTMR3, HORMAD2-AS1
cg05593749	0.803883	0.789834	0.822169	0.567722	0.0402497	0.454655	10	OpenSea	ZMIZ1
cg05599196	0.311426	0.300772	0.329718	0.655305	0.042036	0.41772	16	OpenSea	KAT8
cg05600906	0.792811	0.789897	0.812082	0.866222	0.0443356	0.354626	11	OpenSea
cg05611670	0.615358	0.603979	0.636795	0.676011	0.0436085	0.426165	19	N_Shelf
cg05628226	0.423961	0.41571	0.444755	0.76066	0.0473288	0.406059	3	OpenSea	IQSEC1
cg05630773	0.642158	0.633649	0.663426	0.732016	0.0454362	0.410971	16	Island	KREMEN2
cg05640206	0.729943	0.720056	0.743217	0.629096	0.0498404	0.523119	19	N_Shore	CELF5
cg05640361	0.84628	0.830919	0.861423	0.525865	0.0382674	0.417267	17	N_Shelf	BAIAP2
cg05648472	0.506974	0.490367	0.52479	0.567828	0.04303	0.514836	11	N_Shore	PRDM11
cg05648920	0.299797	0.280433	0.311503	0.497438	0.0443888	0.684569	1	S_Shore	NIT1, PFDN2
cg05649380	0.87511	0.856108	0.881161	0.487081	0.0489171	0.767827	21	OpenSea
cg05650628	0.778383	0.758152	0.782266	0.458763	0.0485451	0.930475	11	OpenSea	CHRM1
cg05651863	0.709544	0.708493	0.735146	0.987972	0.0488677	0.327748	12	OpenSea
cg05653164	0.648354	0.638484	0.666244	0.68245	0.0440341	0.424072	13	OpenSea
cg05654361	0.929726	0.922879	0.940078	0.679365	0.0492949	0.475898	16	Island	ABCA3
cg05658928	0.557761	0.537876	0.564826	0.474727	0.048374	0.807345	18	OpenSea
cg05692899	0.755705	0.747607	0.771485	0.72226	0.0482939	0.434996	18	S_Shelf
cg05693982	0.247812	0.230829	0.260053	0.521205	0.0432364	0.599156	12	Island	APOLD1
cg05699320	0.647881	0.638608	0.675838	0.752535	0.0382674	0.338822	1	OpenSea	SMG5
cg05700220	0.619544	0.618553	0.651335	0.985028	0.0473896	0.323008	12	OpenSea	SCN8A
cg05703258	0.484573	0.468782	0.499903	0.582485	0.0496209	0.577857	13	OpenSea
cg05715033	0.403207	0.385226	0.420053	0.534792	0.0413105	0.522793	20	OpenSea	PHACTR3
cg05718272	0.948705	0.943469	0.959122	0.84432	0.042036	0.344331	17	Island	CLUH
cg05719140	0.5665	0.546187	0.576297	0.489036	0.048374	0.757545	1	Island
cg05747943	0.688283	0.670698	0.698366	0.498769	0.0487257	0.731146	2	OpenSea
cg05748163	0.210145	0.195225	0.219733	0.511144	0.0477726	0.680417	8	N_Shore	EBF2
cg05752118	0.467887	0.451921	0.481472	0.520803	0.0417892	0.555567	11	N_Shelf	SLC22A18AS, SLC22A18
cg05754122	0.615249	0.606682	0.633159	0.716462	0.0454797	0.419614	22	OpenSea	TMPRSS6
cg05759148	0.61365	0.599855	0.633361	0.611516	0.0417892	0.443212	6	S_Shore	HIST1H2AJ
cg05776619	0.791869	0.783673	0.813792	0.749678	0.0406388	0.359266	8	OpenSea
cg05782929	0.962235	0.956299	0.965958	0.503109	0.0382674	0.516049	8	OpenSea	TRAPPC9
cg05786503	0.715481	0.703315	0.731305	0.640783	0.0451181	0.472385	16	N_Shelf	GFER
cg05790248	0.46769	0.452918	0.480808	0.538654	0.04303	0.560735	7	OpenSea	OSBPL3
cg05795376	0.665093	0.653201	0.684555	0.679838	0.0482939	0.465884	1	N_Shore	CPSF3L, CPTP
cg05799962	0.521613	0.508421	0.537304	0.566242	0.042036	0.492895	16	OpenSea	ITGAD
cg05801639	0.714898	0.705721	0.730485	0.712792	0.0489072	0.448048	6	N_Shelf
cg05822888	0.40689	0.396664	0.431941	0.733822	0.0466965	0.415657	17	S_Shore	HOXB4
cg05823812	0.902939	0.893473	0.911229	0.566528	0.0466965	0.56231	13	OpenSea
cg05828793	0.878549	0.873844	0.890886	0.722528	0.0382689	0.357736	16	S_Shore	FAM86A
cg05829526	0.822564	0.804741	0.82908	0.458763	0.038897	0.766779	8	OpenSea
cg05831694	0.941339	0.936421	0.94833	0.658001	0.0485451	0.48834	3	OpenSea
cg05833529	0.591134	0.579859	0.607571	0.644451	0.0455336	0.471776	7	S_Shelf	VIPR2
cg05843788	0.314105	0.298591	0.325466	0.508954	0.0459051	0.663072	17	N_Shore	GPRC5C
cg05845367	0.786021	0.756552	0.801393	0.497527	0.0482939	0.726893	15	OpenSea
cg05847918	0.419999	0.413003	0.440261	0.810164	0.048374	0.389647	5	OpenSea	RASGEF1C
cg05867750	0.820324	0.796212	0.835171	0.510409	0.0457613	0.658245	11	OpenSea
cg05868942	0.478593	0.462967	0.491348	0.541182	0.0464569	0.605866	14	N_Shore
cg05871405	0.380529	0.377595	0.411943	0.956669	0.0477746	0.338822	16	OpenSea	USP10
cg05876692	0.858531	0.834699	0.866834	0.497527	0.0466965	0.704109	1	OpenSea	MIR761, NRD1
cg05877402	0.265563	0.247331	0.277759	0.532105	0.0475958	0.635935	5	OpenSea	PRLR
cg05882113	0.0219735	0.02399	0.017806	0.929342	0.0492949	0.353698	3	S_Shore	SEC22C, NKTR
cg05883164	0.965457	0.961291	0.967149	0.499938	0.046775	0.699864	2	OpenSea
cg05884043	0.0295964	0.0283833	0.0337947	0.811291	0.0492246	0.392992	12	Island	LGR5
cg05887027	0.841445	0.82777	0.848194	0.471332	0.0417892	0.692345	16	Island
cg05897316	0.380911	0.368944	0.394839	0.613018	0.0482939	0.528668	3	S_Shore
cg05905033	0.810821	0.80221	0.828815	0.60918	0.0382674	0.341772	10	OpenSea	SH3PXD2A
cg05907939	0.886636	0.868644	0.889813	0.465838	0.0485451	0.860048	8	OpenSea	PVT1
cg05921051	0.164737	0.148806	0.173797	0.473148	0.0382674	0.604795	5	OpenSea
cg05930098	0.825329	0.820786	0.841573	0.813544	0.0466965	0.378809	20	OpenSea	PLCG1
cg05931265	0.0970711	0.0828008	0.103688	0.465838	0.038897	0.698263	11	S_Shore	UBASH3B
cg05937573	0.716131	0.691094	0.734155	0.541756	0.0456019	0.598803	11	OpenSea	ARHGAP32
cg05941027	0.422074	0.403846	0.435338	0.530859	0.0488152	0.65585	17	N_Shelf	LIMD2
cg05948127	0.380283	0.365152	0.414515	0.697131	0.0448095	0.428104	7	OpenSea	LAMB1
cg05956477	0.873422	0.870059	0.887513	0.846412	0.0427798	0.353454	16	N_Shore	C16orf81
cg05961374	0.80235	0.791878	0.818364	0.68949	0.0496263	0.468681	1	Island	MRPL55
cg05962003	0.807633	0.799777	0.829889	0.773025	0.0406388	0.356858	19	OpenSea
cg05962733	0.987007	0.988997	0.986381	0.462429	0.0492246	0.903376	17	N_Shore	GPR142
cg05966923	0.913019	0.908063	0.925486	0.768198	0.0466965	0.39826	16	S_Shelf	CACNA1H
cg05974305	0.891466	0.878145	0.900448	0.563839	0.0466965	0.567688	12	OpenSea	KERA
cg05979854	0.852461	0.817297	0.858246	0.458763	0.0382674	0.792017	6	OpenSea	DST
cg05988775	0.86983	0.864233	0.880318	0.672572	0.0459392	0.45152	1	OpenSea	PLOD1
cg05990312	0.395462	0.380856	0.412611	0.591426	0.04303	0.490242	17	S_Shore
cg05992628	0.629438	0.624399	0.652854	0.888718	0.0456019	0.354626	17	N_Shore	SMTNL2
cg05999592	0.643854	0.63302	0.665445	0.677522	0.0417892	0.398431	11	N_Shelf
cg06008401	0.0138331	0.0156767	0.0128501	0.484879	0.0408844	0.63207	16	Island	ADAT1
cg06012016	0.841484	0.831841	0.852102	0.554429	0.0427145	0.528277	11	OpenSea	GPR152
cg06013841	0.315804	0.305427	0.332477	0.66363	0.0477154	0.473527	2	S_Shelf
cg06016751	0.292268	0.270588	0.302912	0.487906	0.0448133	0.713876	12	S_Shelf	TNFRSF1A
cg06030456	0.897294	0.886857	0.904129	0.483312	0.0382674	0.570987	9	S_Shelf	LINC00963
cg06033040	0.671147	0.667216	0.696356	0.906124	0.0431121	0.338822	5	OpenSea	SLC6A3
cg06034263	0.743165	0.72744	0.757726	0.507983	0.0382674	0.466857	3	S_Shore
cg06034584	0.623436	0.617782	0.652189	0.872014	0.0402497	0.323008	9	N_Shore	TOPORS-AS1, NDUFB6
cg06036677	0.528703	0.517756	0.556558	0.710282	0.038897	0.359823	1	S_Shore	C1orf159
cg06045319	0.486556	0.478458	0.507229	0.759686	0.046775	0.403537	10	N_Shore	KCNMA1
cg06057298	0.630085	0.609487	0.644874	0.468213	0.0382674	0.533286	5	OpenSea
cg06060795	0.443312	0.406419	0.444833	0.458763	0.0466965	0.975268	10	OpenSea
cg06075438	0.888528	0.889482	0.904698	0.953173	0.0487357	0.320557	17	S_Shore	EPN3
cg06083483	0.663636	0.650592	0.676432	0.580294	0.0467946	0.549118	17	OpenSea	CCL8
cg06084526	0.483348	0.475411	0.509593	0.826018	0.0483217	0.382625	2	OpenSea	LOC101927043
cg06100324	0.942646	0.943478	0.953155	0.921403	0.0470848	0.289384	16	OpenSea	MSLN
cg06100421	0.457237	0.447064	0.481571	0.727931	0.0422178	0.38208	7	Island	MESTIT1, MEST
cg06104408	0.24789	0.223959	0.25243	0.458763	0.0408662	0.869285	7	S_Shore	CAMK2B
cg06108605	0.442871	0.426885	0.457095	0.520664	0.0408666	0.533556	22	OpenSea	KIAA1671
cg06110305	0.68325	0.669787	0.697054	0.561617	0.0443356	0.543619	16	OpenSea	HEATR3
cg06110522	0.869456	0.863809	0.881987	0.773049	0.0477726	0.403836	17	S_Shore	ENO3
cg06113339	0.436614	0.432763	0.464206	0.912157	0.048374	0.357736	1	OpenSea
cg06116898	0.900197	0.879719	0.903162	0.462146	0.046775	0.882559	12	OpenSea
cg06117341	0.478648	0.465042	0.494187	0.589136	0.0448644	0.522199	16	N_Shore	CLDN9
cg06119871	0.831211	0.811648	0.837801	0.465838	0.0466965	0.827909	3	OpenSea	NCK1
cg06121167	0.889451	0.885881	0.900823	0.74493	0.0480939	0.419905	6	OpenSea	TAP2
cg06141561	0.688396	0.667253	0.700907	0.503349	0.0424671	0.613963	16	S_Shore	NDUFB10
cg06159782	0.864952	0.861415	0.878847	0.855619	0.0443356	0.357736	9	OpenSea
cg06164282	0.481139	0.462336	0.495415	0.52937	0.0450767	0.614059	20	OpenSea	TOX2
cg06165726	0.239287	0.221221	0.253438	0.538074	0.0459051	0.607158	11	S_Shelf
cg06169131	0.0815754	0.0715324	0.0964124	0.621085	0.0408844	0.424746	10	Island	FGF8
cg06170176	0.448455	0.434472	0.46135	0.556158	0.0451181	0.568894	21	N_Shore	COL18A1
cg06171633	0.257752	0.243753	0.272132	0.558129	0.0408666	0.480828	15	S_Shore	LTK
cg06174706	0.664356	0.65718	0.684196	0.781455	0.0480339	0.401304	19	S_Shore	ADAT3, SCAMP4
cg06184782	0.75114	0.73953	0.768744	0.665001	0.0473927	0.468691	10	OpenSea
cg06190843	0.567575	0.558662	0.586222	0.726155	0.0480102	0.430611	1	OpenSea
cg06191495	0.278397	0.261025	0.285972	0.484879	0.0499034	0.784112	2	OpenSea	DGKD
cg06197836	0.63839	0.622013	0.651502	0.515664	0.042036	0.57669	1	N_Shore
cg06198696	0.85374	0.835929	0.863278	0.506598	0.046994	0.684312	15	OpenSea	ATP8B4
cg06200857	0.538475	0.528703	0.558045	0.691764	0.0436085	0.417383	20	N_Shore	GNAS, GNASAS
cg06214378	0.387187	0.374164	0.403495	0.598484	0.0443356	0.502351	8	OpenSea
cg06217763	0.463301	0.446653	0.479235	0.505936	0.0382674	0.48611	2	OpenSea
cg06219408	0.823924	0.812205	0.835451	0.591094	0.0456464	0.526396	8	OpenSea
cg06230834	0.715861	0.707036	0.746476	0.833988	0.0433428	0.359266	20	OpenSea	EDEM2
cg06230839	0.678491	0.669193	0.699994	0.712093	0.042466	0.389713	21	S_Shelf
cg06244240	0.627463	0.610216	0.640389	0.528232	0.0443356	0.597974	17	N_Shore
cg06254801	0.83882	0.825257	0.845367	0.470261	0.0446704	0.781502	9	OpenSea	PCA3, PRUNE2
cg06258595	0.240335	0.227099	0.270064	0.739481	0.0480939	0.423531	16	OpenSea	MGRN1
cg06260527	0.258492	0.225845	0.268951	0.478192	0.0466965	0.770767	12	S_Shore	CSRNP2
cg06263473	0.764335	0.753134	0.781858	0.655172	0.0417892	0.411207	15	OpenSea
cg06270737	0.546215	0.53248	0.566036	0.615795	0.042036	0.445023	6	OpenSea	NHSL1
cg06277957	0.696277	0.685058	0.716286	0.685755	0.0443356	0.428933	1	OpenSea	TINAGL1
cg06285293	0.849819	0.842297	0.866178	0.763297	0.0426895	0.378231	15	OpenSea	SNORD115-19, SNORD115-17, SNORD115-18
cg06285911	0.138013	0.129619	0.144954	0.539873	0.0443356	0.57807	18	Island
cg06288351	0.304058	0.293787	0.320924	0.672306	0.0443356	0.431714	20	S_Shore	KCNS1
cg06291743	0.266066	0.269371	0.313806	0.936617	0.047996	0.296993	18	N_Shelf	DLGAP1
cg06296644	0.886606	0.882108	0.900172	0.796354	0.0430656	0.371459	7	N_Shelf	MEPCE
cg06304841	0.697636	0.659654	0.721646	0.507105	0.0475958	0.68747	17	S_Shore	SPATA22, ASPA
cg06318935	0.623721	0.609824	0.63247	0.487906	0.038897	0.587413	4	OpenSea
cg06319579	0.307689	0.286509	0.312156	0.463005	0.047996	0.886783	17	S_Shore	C17orf44
cg06324869	0.869802	0.854597	0.87219	0.458763	0.04906	0.956859	21	OpenSea	NCAM2
cg06326493	0.492211	0.475516	0.51541	0.582485	0.038897	0.419725	16	Island	MAPK8IP3
cg06326800	0.450305	0.435961	0.473579	0.596173	0.0382674	0.383039	9	OpenSea	GARNL3
cg06333719	0.179662	0.164884	0.203131	0.628741	0.0417237	0.424072	11	N_Shore	FLJ32810
cg06343740	0.578904	0.563072	0.602078	0.612744	0.0402497	0.41772	22	N_Shore	HPS4, SRRD
cg06343774	0.569427	0.557672	0.592739	0.659557	0.0402497	0.389647	16	S_Shore	MT1A
cg06346505	0.449697	0.424218	0.468028	0.485229	0.0382674	0.557573	10	S_Shore	AFAP1L2
cg06349168	0.302346	0.290157	0.319163	0.615795	0.0459051	0.500203	1	OpenSea	ABCA4
cg06350559	0.928626	0.92474	0.938869	0.746033	0.0417892	0.370545	14	S_Shelf	WDR20
cg06352807	0.232849	0.220893	0.252348	0.624401	0.046775	0.499224	7	S_Shore	PTPRN2
cg06359375	0.522769	0.517165	0.54525	0.840022	0.0475405	0.378231	22	N_Shelf	HPS4
cg06362282	0.365172	0.3393	0.373401	0.468863	0.0477746	0.823061	6	S_Shore	B3GALT4
cg06368932	0.302122	0.289695	0.312151	0.562561	0.0483005	0.59624	20	Island	CYP24A1
cg06375218	0.987798	0.988835	0.986126	0.617872	0.0459392	0.4992	1	S_Shelf	MRTO4
cg06378491	0.453585	0.435212	0.467018	0.491012	0.038897	0.570182	11	OpenSea	MAP4K2
cg06383405	0.796604	0.787457	0.820595	0.682039	0.0430656	0.419614	2	OpenSea	TTC7A
cg06390067	0.793574	0.785171	0.806255	0.650032	0.0488152	0.49647	1	OpenSea	WDTC1
cg06394964	0.835261	0.824293	0.847562	0.621365	0.0483005	0.520625	6	OpenSea
cg06399965	0.519547	0.508434	0.536649	0.660289	0.048374	0.48521	16	OpenSea
cg06407434	0.7051	0.698473	0.725758	0.781398	0.0482939	0.401816	22	Island	LARGE
cg06408776	0.877454	0.868511	0.8849	0.564827	0.0459866	0.561877	22	N_Shore	TST
cg06415891	0.785942	0.780615	0.809648	0.829044	0.0417892	0.345388	1	Island
cg06427502	0.312776	0.300067	0.329005	0.591619	0.0424671	0.479033	11	Island	NAP1L4
cg06430014	0.600904	0.585541	0.612142	0.524026	0.0457302	0.629725	11	OpenSea	HSPB2, HSPB2-C11orf52, CRYAB
cg06439603	0.309708	0.298062	0.327662	0.580398	0.0382674	0.412299	10	S_Shore	DIP2C
cg06442097	0.791437	0.783071	0.804573	0.599491	0.038897	0.411788	1	OpenSea
cg06443034	0.554722	0.533681	0.565635	0.490776	0.0470646	0.733372	17	Island
cg06446673	0.718274	0.707691	0.734762	0.64983	0.042036	0.422661	9	N_Shore
cg06451479	0.526005	0.50551	0.537304	0.487895	0.0430656	0.680092	5	OpenSea
cg06467473	0.309286	0.298277	0.326344	0.626577	0.0424671	0.446149	9	OpenSea	NEK6
cg06484553	0.473592	0.458339	0.484472	0.526823	0.047535	0.643344	10	S_Shore	C10orf72
cg06496197	0.621544	0.610556	0.636468	0.624234	0.0450767	0.486601	17	OpenSea
cg06502149	0.699469	0.651545	0.712456	0.458763	0.0382674	0.803099	2	OpenSea
cg06504655	0.623231	0.610444	0.637621	0.575259	0.0443356	0.521281	3	N_Shore	CHRD
cg06513695	0.361385	0.343611	0.373318	0.495608	0.0417892	0.611764	22	Island
cg06513979	0.761044	0.744532	0.77393	0.546357	0.0488677	0.628469	10	OpenSea	DIP2C
cg06537333	0.487374	0.475375	0.507133	0.655015	0.0436085	0.439111	16	N_Shore	KIAA0182
cg06541093	0.429082	0.415384	0.444232	0.593163	0.0492246	0.560568	15	N_Shore	CCDC33
cg06553033	0.75454	0.746395	0.774668	0.716876	0.038897	0.359266	12	S_Shore
cg06556337	0.585334	0.567442	0.599102	0.51032	0.0424671	0.59902	7	OpenSea	POR
cg06558623	0.708738	0.692851	0.722224	0.508391	0.0428482	0.61343	16	S_Shore	TCF25
cg06568087	0.662229	0.658917	0.69129	0.911696	0.042466	0.325753	16	OpenSea	AXIN1
cg06569300	0.618697	0.605227	0.640662	0.608255	0.0382674	0.387894	11	S_Shore	GAL3ST3
cg06574960	0.666897	0.651653	0.679645	0.559134	0.0499994	0.61524	2	S_Shore	B3GNT7
cg06581300	0.817267	0.803564	0.824654	0.501378	0.047996	0.710047	12	S_Shore	ADGRD1
cg06585690	0.675111	0.636314	0.681961	0.462146	0.0474778	0.892314	4	OpenSea	PROL1
cg06587257	0.500004	0.473261	0.509381	0.465838	0.0426895	0.769868	12	S_Shore	ACCN2
cg06590095	0.979058	0.980494	0.977178	0.626906	0.0456464	0.488664	2	OpenSea	RNF103-CHMP3
cg06602847	0.177458	0.164766	0.187087	0.524619	0.0437951	0.59677	9	Island	DBC1
cg06608174	0.74938	0.732145	0.757989	0.519637	0.046775	0.650847	2	OpenSea	LOC100129175, CCDC108
cg06623197	0.702626	0.701431	0.730955	0.982022	0.0427421	0.320557	22	OpenSea	MTMR3
cg06629493	0.451659	0.439306	0.468681	0.606473	0.042036	0.452276	21	N_Shore	TRPM2
cg06630413	0.243253	0.213545	0.253366	0.471431	0.0481871	0.814888	12	Island	HOXC11
cg06635848	0.19724	0.190498	0.210202	0.698908	0.044178	0.414792	12	OpenSea	FAM222A, FAM222A-AS1
cg06639701	0.870725	0.862003	0.883086	0.704911	0.0470036	0.436687	22	N_Shore
cg06642509	0.528897	0.509467	0.539804	0.486421	0.044045	0.69579	5	N_Shore
cg06645186	0.690021	0.671607	0.713718	0.590046	0.038897	0.427224	18	N_Shelf	ZNF516
cg06645608	0.575029	0.561071	0.592929	0.63295	0.0482939	0.507219	12	OpenSea	RBMS2
cg06646021	0.561242	0.541715	0.573155	0.47368	0.038897	0.613627	1	N_Shore	RAB4A
cg06648759	0.596263	0.579812	0.611891	0.534774	0.0408844	0.512936	13	OpenSea
cg06649610	0.74101	0.727474	0.752682	0.547921	0.0472842	0.605245	11	N_Shelf	SIPA1
cg06651452	0.721836	0.713146	0.74302	0.714537	0.0406388	0.375224	19	N_Shore	ZBTB7A
cg06660976	0.56844	0.558284	0.587724	0.702522	0.0492949	0.45616	16	OpenSea
cg06664693	0.563381	0.558549	0.589056	0.886842	0.0443356	0.351705	2	OpenSea	LINC00152
cg06665305	0.250676	0.236651	0.257502	0.497527	0.0499034	0.741371	2	Island	SOWAHC, SEPT10
cg06673130	0.37852	0.36385	0.391707	0.56584	0.0480102	0.584957	4	Island	CPLX1
cg06677890	0.166117	0.144331	0.177169	0.458763	0.0382689	0.75062	5	OpenSea	NDST1
cg06679384	0.718016	0.697398	0.726762	0.458763	0.0382674	0.752301	7	OpenSea	PTPRN2
cg06679605	0.929122	0.918386	0.9334	0.467644	0.0443356	0.787222	4	OpenSea	STK32B
cg06682445	0.586698	0.576272	0.608964	0.671188	0.0382674	0.370316	7	OpenSea	URGCP
cg06685111	0.448889	0.435106	0.467259	0.62948	0.047663	0.502008	6	S_Shore	HCG18, TRIM39
cg06686336	0.749283	0.739493	0.766014	0.628696	0.0408844	0.420211	19	OpenSea	EVI5L
cg06689372	0.709627	0.702466	0.729029	0.770166	0.045858	0.394234	3	OpenSea	FAM3D
cg06695800	0.870563	0.860293	0.88076	0.602517	0.0427145	0.472207	8	OpenSea
cg06700209	0.235053	0.222438	0.245228	0.554024	0.0466997	0.58727	8	S_Shore	MSC
cg06701796	0.77176	0.757727	0.784894	0.524026	0.0408666	0.527873	19	N_Shore
cg06709131	0.877333	0.868138	0.885389	0.500133	0.0382674	0.497855	17	OpenSea
cg06712340	0.522602	0.509836	0.539868	0.599386	0.0417892	0.454554	5	N_Shore	HARS2, HARS
cg06715092	0.219337	0.204517	0.227262	0.468863	0.0417892	0.703846	9	Island	BARHL1
cg06718276	0.712029	0.699859	0.726852	0.578848	0.0428482	0.499422	12	S_Shelf
cg06728013	0.718983	0.70636	0.732313	0.564273	0.0473288	0.579903	16	OpenSea	PKD1L2
cg06729247	0.541748	0.532037	0.570748	0.762623	0.038897	0.353698	21	OpenSea	SLC37A1
cg06777750	0.660958	0.652129	0.676988	0.712119	0.0490927	0.449465	5	N_Shore
cg06783981	0.74897	0.740452	0.767914	0.761179	0.0449248	0.39414	11	OpenSea	KRTAP5-11
cg06790190	0.263656	0.248827	0.269833	0.483912	0.0474778	0.762332	19	N_Shore	XAB2, PET100
cg06805348	0.502479	0.489396	0.526804	0.653474	0.0408844	0.400681	4	N_Shore	KIAA1239
cg06811183	0.738764	0.730836	0.754927	0.721209	0.0448644	0.414264	3	OpenSea	SHISA5
cg06812836	0.67612	0.654908	0.690874	0.516229	0.0443356	0.625084	11	OpenSea	BRSK2
cg06817639	0.63143	0.617906	0.645565	0.563371	0.0427145	0.515484	17	OpenSea
cg06818777	0.0750439	0.0587985	0.0753705	0.442667	0.0417892	0.987614	17	Island	CHAD, ACSF2
cg06820975	0.413622	0.392184	0.433328	0.55749	0.0469867	0.585908	4	S_Shore	KLHL2
cg06824186	0.984899	0.986772	0.98385	0.474789	0.042036	0.698009	3	N_Shore
cg06832359	0.864894	0.851712	0.872947	0.497527	0.0408844	0.589278	1	S_Shore	SLC45A3
cg06835557	0.444889	0.428006	0.460265	0.534965	0.0424671	0.550082	2	N_Shore	DLX2-AS1
cg06836380	0.434271	0.416657	0.44827	0.4908	0.0382674	0.513146	5	Island
cg06840402	0.732726	0.708977	0.741336	0.468675	0.048374	0.834917	11	OpenSea	PIWIL4
cg06840837	0.391011	0.37574	0.401105	0.522775	0.0491404	0.67308	12	OpenSea	MGC14436
cg06843955	0.819224	0.800902	0.82852	0.47368	0.0408844	0.663233	11	S_Shelf	IGSF9B
cg06849457	0.859311	0.846042	0.87332	0.636755	0.0443356	0.46122	7	OpenSea	KIAA1324L
cg06856528	0.0341535	0.0307046	0.0360682	0.498822	0.0424671	0.629448	2	Island	TMEFF2
cg06867407	0.664089	0.650116	0.677396	0.567993	0.0483701	0.587177	5	S_Shelf	LPCAT1
cg06873498	0.867204	0.866678	0.887305	0.997073	0.0484472	0.323008	16	S_Shelf	KIAA0182
cg06875131	0.565185	0.558967	0.587919	0.834455	0.0480939	0.378805	17	N_Shore	AXIN2
cg06876354	0.511327	0.501063	0.530494	0.685346	0.0443356	0.426611	2	OpenSea	RALB
cg06878361	0.309339	0.294874	0.323031	0.550318	0.0443356	0.569236	19	N_Shore	ZNF577
cg06883267	0.149963	0.134438	0.155371	0.478911	0.0477154	0.787128	5	OpenSea
cg06885857	0.0104161	0.0128669	0.00931297	0.534965	0.0437951	0.580025	2	OpenSea	CFLAR
cg06887444	0.720163	0.692431	0.724932	0.458763	0.0427883	0.891442	14	Island	KIAA0284
cg06899970	0.185703	0.172098	0.203679	0.648545	0.0443356	0.454165	8	OpenSea	DKK4
cg06912964	0.787111	0.777159	0.804003	0.615327	0.0382674	0.380191	19	S_Shore	SLC25A41
cg06920586	0.863716	0.854583	0.874158	0.582002	0.04303	0.498706	16	N_Shore	PIEZO1
cg06924548	0.289458	0.26889	0.294139	0.458763	0.0481871	0.944641	1	OpenSea	SLC44A5
cg06932837	0.763139	0.748949	0.773555	0.559889	0.0477154	0.589266	16	OpenSea	SH2B1
cg06934092	0.191418	0.179866	0.202364	0.565459	0.0443356	0.532171	7	S_Shore	CALCR
cg06935464	0.0106384	0.0113107	0.00902886	0.805021	0.0477154	0.38731	4	OpenSea	TLR10
cg06937068	0.727405	0.703875	0.738714	0.468213	0.0427145	0.748808	5	N_Shore	PCDHB18
cg06938954	0.843937	0.816536	0.848685	0.458763	0.038897	0.880674	4	OpenSea	ANK2
cg06939941	0.39065	0.373767	0.402425	0.514551	0.0426895	0.591728	10	Island	PPYR1
cg06944693	0.735841	0.71809	0.74663	0.480416	0.0426895	0.701276	11	S_Shore	ADAMTS8
cg06949313	0.891994	0.886239	0.90665	0.763806	0.0443356	0.388508	17	OpenSea	EPN2
cg06949836	0.752852	0.741051	0.77472	0.660421	0.0400126	0.386659	17	OpenSea
cg06953499	0.341767	0.331851	0.361118	0.71379	0.0477154	0.434895	9	OpenSea	MIR199B, MIR3154, DNM1
cg06961473	0.739983	0.720652	0.752588	0.50529	0.0406388	0.554839	15	Island	LOC390594
cg06966678	0.577521	0.558806	0.586063	0.486398	0.0477154	0.754144	11	OpenSea	NAV2
cg06979868	0.733342	0.721329	0.754452	0.629786	0.0382674	0.380245	6	S_Shelf
cg06993429	0.755075	0.742559	0.775804	0.696318	0.0432539	0.413645	16	S_Shore	IGFALS
cg06995632	0.916875	0.919307	0.926845	0.744275	0.0492246	0.42827	18	OpenSea	ZNF407
cg07001576	0.70429	0.698736	0.732207	0.875168	0.0443356	0.352206	9	N_Shore	EXD3
cg07004622	0.65303	0.646566	0.676603	0.858104	0.0483701	0.376371	18	OpenSea	MYO5B
cg07009386	0.744314	0.728754	0.752329	0.48973	0.0483073	0.755244	11	OpenSea	TENM4
cg07010633	0.499637	0.475998	0.512591	0.48194	0.042036	0.669261	17	OpenSea	UNC13D
cg07012702	0.0262902	0.0246451	0.0284637	0.617438	0.0480939	0.520667	16	Island
cg07014715	0.53126	0.519654	0.548269	0.6522	0.048374	0.49207	20	OpenSea	UBE2V1, TMEM189-UBE2V1
cg07022343	0.826488	0.821696	0.844535	0.841576	0.048374	0.378231	1	S_Shelf	GALNT2
cg07041110	0.846946	0.838384	0.861603	0.64736	0.0423893	0.425676	4	OpenSea	RELL1
cg07054502	0.63212	0.629302	0.660521	0.922534	0.0424671	0.323008	16	N_Shelf	ANKRD11
cg07057744	0.497687	0.486959	0.519009	0.712735	0.0479903	0.437942	17	S_Shore	ALOX15
cg07058174	0.821753	0.814003	0.83937	0.764172	0.048003	0.408804	10	OpenSea	GRID1
cg07064050	0.922205	0.917168	0.934385	0.673251	0.038897	0.378231	19	OpenSea	ARMC6
cg07069759	0.716739	0.706766	0.738982	0.641057	0.0382674	0.333353	10	OpenSea	LOC728643
cg07074976	0.325546	0.310169	0.33441	0.512041	0.0491994	0.694559	8	OpenSea
cg07078479	0.795165	0.779866	0.805437	0.490958	0.0382674	0.530832	16	N_Shelf
cg07096595	0.819134	0.811887	0.836692	0.687835	0.0382674	0.357736	9	S_Shore	PIGO
cg07099481	0.464389	0.467119	0.520586	0.967041	0.0476343	0.320557	15	OpenSea	AKAP13
cg07101941	0.52041	0.504094	0.530919	0.514913	0.0484472	0.684603	3	OpenSea
cg07106447	0.599532	0.590474	0.621999	0.73609	0.0423358	0.380139	1	OpenSea	IPO13
cg07118262	0.211309	0.200473	0.222844	0.613793	0.0479196	0.522917	17	Island	ARHGAP23
cg07122686	0.752411	0.731604	0.760965	0.466892	0.0443356	0.782622	5	OpenSea	C5orf66
cg07123118	0.264724	0.25285	0.274618	0.553659	0.0482939	0.608785	8	N_Shore	DLC1
cg07124958	0.773191	0.75288	0.782545	0.484517	0.0456464	0.738067	14	OpenSea	TMED10
cg07129803	0.817258	0.803493	0.833529	0.575396	0.0443356	0.532196	16	OpenSea
cg07139514	0.911803	0.897996	0.916855	0.498822	0.0477726	0.715788	2	N_Shore
cg07140526	0.431139	0.417249	0.443671	0.553299	0.0443356	0.564918	11	OpenSea	PPFIBP2
cg07142627	0.349687	0.32697	0.363148	0.489863	0.0447101	0.708721	9	S_Shore	CYSRT1
cg07143559	0.629853	0.613333	0.640977	0.519806	0.0458643	0.640213	1	N_Shelf	PGBD5
cg07144755	0.222346	0.209207	0.231561	0.51812	0.0443356	0.616536	9	OpenSea	RGS3
cg07151138	0.316516	0.298801	0.325693	0.48973	0.0443356	0.699013	13	S_Shore
cg07156824	0.847165	0.828986	0.849312	0.458763	0.046775	0.941607	12	N_Shore	RAB35
cg07164911	0.406302	0.38794	0.424127	0.51154	0.038897	0.510457	11	N_Shore	SYT12
cg07173823	0.420927	0.415604	0.446683	0.864868	0.0437951	0.353454	1	Island	C1orf228
cg07180393	0.778592	0.764906	0.791914	0.588353	0.048374	0.559732	9	N_Shore	C9orf139, ABCA2
cg07182753	0.906962	0.903029	0.917636	0.812033	0.0451181	0.378231	14	N_Shelf	LTB4R2, CIDEB
cg07189381	0.225684	0.207277	0.236713	0.465838	0.0417892	0.738046	19	OpenSea	TNNT1
cg07190378	0.730652	0.719636	0.7499	0.775021	0.0417892	0.36015	9	OpenSea
cg07221201	0.466132	0.445575	0.480231	0.474789	0.0382674	0.555145	1	S_Shore	NKAIN1
cg07240086	0.763881	0.751783	0.777599	0.599471	0.0456464	0.516748	22	N_Shore
cg07242483	0.856839	0.848358	0.86725	0.642571	0.0485451	0.50219	16	OpenSea	DNASE1
cg07243676	0.813455	0.799919	0.820736	0.498316	0.0499023	0.73899	11	S_Shelf	NRXN2
cg07247432	0.683093	0.654456	0.694122	0.484879	0.0487759	0.776077	18	OpenSea	RAB31
cg07248242	0.691157	0.681348	0.708157	0.640413	0.0443356	0.454993	12	OpenSea	TSPAN9
cg07248788	0.865525	0.842028	0.874586	0.458763	0.0382674	0.726726	10	OpenSea	JMJD1C
cg07250315	0.535746	0.518752	0.566264	0.663862	0.0426895	0.42099	2	OpenSea	IL1B
cg07259759	0.696142	0.683702	0.709275	0.609403	0.0477154	0.526243	11	S_Shelf	USP35
cg07292495	0.609703	0.600924	0.627938	0.725914	0.0489719	0.437886	14	OpenSea
cg07296260	0.604	0.590667	0.624488	0.632737	0.0427145	0.44446	21	Island
cg07314097	0.842746	0.831666	0.856977	0.569366	0.0382674	0.410004	8	Island
cg07315108	0.599613	0.576037	0.611913	0.510419	0.0470848	0.673819	21	N_Shore
cg07324381	0.43728	0.426668	0.464781	0.752168	0.0436931	0.386659	9	OpenSea	GPSM1, LOC26102
cg07328495	0.00639896	0.00694928	0.00486019	0.73454	0.0418743	0.378231	9	Island	SMC2
cg07332540	0.751826	0.749208	0.774552	0.911966	0.0477154	0.353698	20	OpenSea	TRPC4AP
cg07362278	0.81254	0.802436	0.823336	0.563812	0.0490936	0.601471	19	N_Shore	EXOC3L2
cg07362283	0.8313	0.814803	0.846851	0.485229	0.0382674	0.389061	11	OpenSea	IL18
cg07366082	0.716492	0.695267	0.728528	0.471332	0.0382689	0.619529	5	N_Shore	PCDH1
cg07370221	0.392575	0.378471	0.407821	0.600705	0.0483217	0.543857	12	N_Shore	GALNT9
cg07371323	0.791024	0.781847	0.804036	0.631861	0.0443356	0.469193	1	OpenSea	PLA2G2E
cg07380540	0.748664	0.744621	0.777077	0.89878	0.0408844	0.323008	1	S_Shelf
cg07389611	0.170678	0.158948	0.192419	0.656451	0.0466965	0.468147	17	S_Shore	TBX4
cg07393322	0.125216	0.111162	0.129392	0.468213	0.048374	0.83906	22	S_Shore	A4GALT
cg07394719	0.11077	0.0874278	0.116465	0.458763	0.0417892	0.884134	10	N_Shore	C10orf90
cg07405362	0.82569	0.810438	0.834418	0.503677	0.0443356	0.651046	20	N_Shore	CABLES2
cg07427297	0.854025	0.825962	0.857191	0.458763	0.0477154	0.951332	17	OpenSea	CDC27
cg07429038	0.499499	0.485029	0.520601	0.577796	0.0382674	0.401816	7	OpenSea	ATP6V0A4, TMEM213
cg07433360	0.467159	0.449805	0.48309	0.54609	0.0430656	0.553078	19	OpenSea
cg07440077	0.519783	0.500844	0.532991	0.500413	0.041837	0.60547	16	OpenSea
cg07445831	0.509778	0.504336	0.537359	0.884214	0.0492246	0.365156	10	N_Shore	CTBP2
cg07461273	0.625194	0.610489	0.641069	0.590174	0.0477154	0.547033	7	N_Shore	MCM7
cg07465591	0.725636	0.716429	0.744177	0.684643	0.0481871	0.46122	9	OpenSea	FAM102A
cg07466788	0.475049	0.465315	0.496672	0.706744	0.042036	0.387169	17	Island	SLC16A3
cg07467604	0.894262	0.881484	0.907001	0.553143	0.0382674	0.398111	2	OpenSea	CAMKMT
cg07475348	0.95427	0.944234	0.954925	0.458763	0.0454362	0.956312	4	OpenSea	FRYL
cg07494130	0.441663	0.421814	0.451255	0.478192	0.0427145	0.707266	5	N_Shelf
cg07502389	0.0892867	0.0779427	0.095624	0.527379	0.047996	0.649505	8	Island	NEFM
cg07507481	0.58016	0.576401	0.603336	0.895105	0.0496272	0.360455	20	OpenSea
cg07511070	0.590117	0.580278	0.611127	0.721363	0.0443888	0.41262	11	OpenSea	KIRREL3
cg07514306	0.184958	0.165299	0.200529	0.554012	0.0480102	0.604828	7	OpenSea	CPA4
cg07519471	0.435787	0.418914	0.449249	0.511417	0.0417892	0.571692	19	Island	PGLYRP1
cg07530626	0.623343	0.615843	0.646613	0.858396	0.0447946	0.359266	9	S_Shore	ADAMTSL2
cg07543856	0.802351	0.778796	0.814775	0.509177	0.0488838	0.700139	1	OpenSea
cg07546779	0.574505	0.568359	0.595133	0.801153	0.0489959	0.397286	8	OpenSea
cg07548255	0.565425	0.553937	0.581203	0.628827	0.0484111	0.515596	2	Island	LOC100287216, SH3RF3
cg07550595	0.724029	0.719472	0.744765	0.826496	0.0499994	0.388315	8	OpenSea	ARHGEF10
cg07550819	0.873377	0.854505	0.87573	0.442667	0.0459866	0.949868	12	OpenSea	ERC1
cg07552569	0.774927	0.758857	0.789052	0.640427	0.048374	0.502783	1	N_Shore	PLCH2
cg07558761	0.734001	0.718435	0.753418	0.59245	0.038897	0.415104	16	OpenSea	SLC7A5
cg07564291	0.254038	0.236118	0.264796	0.495214	0.041837	0.621665	17	S_Shore
cg07584582	0.856819	0.84914	0.871544	0.717378	0.0417892	0.379619	22	N_Shore
cg07586435	0.658493	0.63997	0.673488	0.541591	0.0448352	0.591976	1	N_Shore	PTPRF
cg07589968	0.457142	0.448822	0.478171	0.77448	0.0485889	0.409372	20	S_Shore	KCNS1
cg07591220	0.842392	0.825136	0.849781	0.469957	0.0426895	0.736692	2	OpenSea
cg07596824	0.730675	0.719242	0.742914	0.584324	0.0480939	0.558721	19	N_Shore
cg07597099	0.692291	0.678934	0.706772	0.590495	0.0443356	0.509473	17	OpenSea	PRCD, CYGB
cg07598115	0.776768	0.727656	0.786619	0.458763	0.0382674	0.838142	4	OpenSea	VEGFC
cg07599086	0.600366	0.588826	0.618302	0.663683	0.0484369	0.48295	9	S_Shore	FBXW5, C8G
cg07606384	0.395436	0.37528	0.404486	0.484879	0.0443356	0.719226	10	Island	CYP26C1
cg07618393	0.781369	0.778171	0.80068	0.859627	0.0417892	0.338822	11	S_Shore
cg07621825	0.653247	0.643809	0.677546	0.773864	0.0477726	0.402687	16	OpenSea
cg07633530	0.637346	0.612524	0.644629	0.465838	0.0460391	0.833869	16	Island
cg07643061	0.883278	0.875161	0.889426	0.573243	0.048244	0.576105	18	Island	TCEB3C, TCEB3CL, KATNAL2
cg07644321	0.130114	0.121554	0.143411	0.630439	0.0426895	0.445598	4	S_Shore	ADD1
cg07645461	0.0238652	0.0215924	0.0257442	0.561016	0.046775	0.579145	13	Island	KIAA0564
cg07657954	0.579356	0.566974	0.595055	0.630056	0.048374	0.513497	11	OpenSea	MAP6
cg07669686	0.366745	0.353249	0.385934	0.637948	0.0480102	0.4992	12	OpenSea
cg07671752	0.619731	0.615926	0.648509	0.926284	0.0470848	0.344331	5	Island	MXD3
cg07673445	0.657574	0.651446	0.678071	0.798584	0.0430656	0.368868	20	OpenSea	PHACTR3
cg07676709	0.560506	0.548277	0.577117	0.633745	0.0473288	0.496122	17	N_Shore	LOC404266, HOXB6
cg07688460	0.0708107	0.0651935	0.0790526	0.585114	0.0417892	0.464123	4	Island	NKX6-1
cg07690882	0.268817	0.256149	0.288619	0.551437	0.0418453	0.509473	11	Island
cg07693844	0.526052	0.517197	0.544605	0.731989	0.0493322	0.436544	1	OpenSea	TMOD4
cg07695867	0.75349	0.742553	0.768865	0.644253	0.0430656	0.445603	18	OpenSea	CELF4
cg07697275	0.96312	0.96063	0.966809	0.670956	0.0477726	0.46858	7	N_Shore	SNX8
cg07701109	0.715012	0.711318	0.737455	0.88438	0.0443356	0.351705	1	S_Shore	ADGRB2
cg07714085	0.635157	0.622676	0.651414	0.632794	0.0471582	0.495454	2	OpenSea
cg07718244	0.863696	0.865535	0.883025	0.917635	0.0424671	0.272478	19	OpenSea	NUP62, IL4I1
cg07722678	0.519795	0.504108	0.549293	0.685295	0.042036	0.397919	10	OpenSea
cg07724971	0.83974	0.835552	0.856772	0.793019	0.0464035	0.385705	17	N_Shelf	CCDC40
cg07737682	0.877863	0.869133	0.894175	0.602522	0.0382674	0.375224	16	OpenSea	ABCA3
cg07741616	0.795136	0.784183	0.808391	0.660258	0.0498175	0.49245	1	OpenSea	TINAGL1
cg07748217	0.530225	0.518958	0.548129	0.640561	0.0424671	0.432355	16	Island	FOXL1
cg07749294	0.144803	0.13213	0.154883	0.55947	0.0448653	0.561433	10	OpenSea
cg07749454	0.714103	0.700334	0.724727	0.528252	0.0477154	0.642218	19	S_Shore	SSC5D
cg07759814	0.459575	0.452533	0.483005	0.819006	0.0492246	0.389061	7	OpenSea
cg07768696	0.665027	0.653935	0.681456	0.635056	0.044178	0.45737	17	OpenSea	MSI2
cg07773475	0.407821	0.392584	0.429504	0.641672	0.0443356	0.462734	17	OpenSea	KRT14
cg07778935	0.435415	0.407951	0.461959	0.555378	0.0449501	0.568775	12	OpenSea
cg07797740	0.489138	0.478136	0.504439	0.650152	0.0437951	0.444183	1	S_Shore	MFSD4
cg07799295	0.847026	0.841387	0.862306	0.692385	0.0499994	0.468387	20	OpenSea	EYA2
cg07807504	0.772204	0.730087	0.780364	0.461474	0.0443356	0.86627	7	N_Shelf	ETV1
cg07818329	0.35223	0.337341	0.36326	0.534965	0.0470646	0.625179	22	OpenSea	CENPM
cg07823237	0.882235	0.874701	0.89072	0.593523	0.0438366	0.49693	1	OpenSea	AKR7A3
cg07828189	0.643666	0.622043	0.66547	0.58617	0.0481238	0.557579	1	N_Shelf	BRINP2
cg07851807	0.436074	0.423698	0.452352	0.627428	0.047421	0.502787	1	OpenSea	PTPRF
cg07856560	0.598017	0.580648	0.608679	0.513869	0.0482939	0.682039	17	OpenSea
cg07863416	0.588201	0.576937	0.609	0.708922	0.0470054	0.433946	15	OpenSea	ZNF710
cg07864639	0.774044	0.756699	0.778379	0.465838	0.0443356	0.82163	4	OpenSea	PPP2R2C
cg07869283	0.629637	0.612469	0.661036	0.724086	0.0458521	0.417432	3	OpenSea	FOXP1
cg07876896	0.284811	0.268138	0.294075	0.480817	0.0417892	0.664921	12	OpenSea	ANO4
cg07885132	0.525285	0.509804	0.540213	0.559616	0.0450444	0.562277	6	N_Shore
cg07888931	0.505502	0.494155	0.521848	0.65069	0.0485451	0.495013	16	N_Shore
cg07890281	0.511193	0.495921	0.528129	0.55609	0.0408662	0.480981	22	OpenSea	FAM19A5
cg07903023	0.615111	0.607792	0.642261	0.772293	0.0417892	0.360007	2	Island	KLHL30
cg07910560	0.201429	0.18	0.201707	0.442667	0.038897	0.96976	7	N_Shore	PTPRN2
cg07913899	0.65888	0.645325	0.677515	0.62595	0.0459392	0.491905	4	OpenSea	JAKMIP1
cg07932102	0.501191	0.481107	0.545515	0.659976	0.0382674	0.353454	4	OpenSea	NHEDC2
cg07936585	0.696337	0.68263	0.715024	0.594007	0.0417892	0.456523	2	OpenSea
cg07938252	0.566102	0.558754	0.585769	0.76491	0.048374	0.413645	20	Island	NTSR1
cg07949967	0.502358	0.487676	0.519522	0.60129	0.046863	0.525694	3	OpenSea	FYCO1
cg07957619	0.492622	0.47977	0.509559	0.63272	0.0499034	0.51962	6	N_Shore	GTPBP2
cg07960323	0.801924	0.796284	0.818995	0.749962	0.042036	0.376371	2	OpenSea	SAG
cg07966661	0.375936	0.342104	0.384557	0.465838	0.0450444	0.840162	1	N_Shore	CACHD1
cg07968906	0.694364	0.68094	0.711666	0.626906	0.0431832	0.460175	17	Island	PLEKHH3
cg07991288	0.0634231	0.0562858	0.0712359	0.63726	0.0454634	0.479033	20	N_Shore	C20orf56
cg07998288	0.796167	0.780474	0.806517	0.487709	0.0402497	0.596727	16	OpenSea	DYNC1LI2
cg08001003	0.820052	0.80642	0.830857	0.541789	0.0440847	0.56901	6	OpenSea	ABHD16A
cg08002014	0.636512	0.632849	0.659671	0.913352	0.0459866	0.344331	6	OpenSea
cg08013923	0.907844	0.897382	0.915768	0.48194	0.0382674	0.563685	17	OpenSea
cg08017314	0.717291	0.707927	0.734741	0.66885	0.042036	0.408817	11	N_Shore
cg08025214	0.736612	0.717187	0.759617	0.598676	0.0460391	0.521245	8	OpenSea
cg08031967	0.604668	0.6006	0.631625	0.909648	0.0466965	0.347416	17	S_Shelf	NXN
cg08031982	0.238318	0.231052	0.258772	0.657831	0.0443356	0.448879	16	OpenSea
cg08043467	0.713495	0.695588	0.72403	0.495691	0.0477726	0.728004	8	OpenSea
cg08056108	0.583897	0.566972	0.597841	0.544793	0.0466965	0.601258	19	OpenSea
cg08057985	0.431905	0.420739	0.450207	0.665788	0.0443356	0.441815	22	Island	FAM109B
cg08059859	0.809642	0.80387	0.822944	0.758282	0.0451181	0.397057	19	Island	AP2A1
cg08062273	0.540354	0.521844	0.556097	0.512913	0.0402497	0.531996	3	OpenSea	LIMD1
cg08072332	0.825939	0.819616	0.841049	0.707726	0.0485451	0.450535	22	OpenSea
cg08081864	0.656395	0.649195	0.672593	0.664494	0.0497306	0.488283	2	OpenSea
cg08086843	0.416765	0.400772	0.427292	0.523928	0.0491994	0.67182	11	OpenSea
cg08091561	0.543525	0.528927	0.559542	0.564349	0.0432364	0.527726	20	N_Shore	GNAS, GNASAS
cg08094291	0.0804292	0.0736803	0.0888606	0.630944	0.0430656	0.45338	1	Island	RNF220
cg08094924	0.807179	0.802531	0.829852	0.868532	0.0424671	0.344331	14	OpenSea	FOXN3
cg08097154	0.895423	0.888391	0.907952	0.771607	0.0435902	0.379455	17	OpenSea	MGAT5B
cg08101192	0.748149	0.737405	0.766499	0.655791	0.0402497	0.391676	15	Island	IGDCC3
cg08105792	0.70398	0.690493	0.7204	0.609677	0.046775	0.514544	1	OpenSea	RERE
cg08113002	0.664875	0.649948	0.675561	0.523758	0.0443356	0.612925	19	N_Shelf	ASPDH
cg08118114	0.615268	0.611696	0.643383	0.912219	0.0480453	0.354961	9	Island	LHX3
cg08118602	0.910944	0.89518	0.916007	0.465838	0.04303	0.811161	7	OpenSea
cg08120071	0.743875	0.729518	0.762012	0.570093	0.0382674	0.42099	16	N_Shelf	SLC9A3R2
cg08137890	0.907699	0.901522	0.916455	0.612362	0.0408844	0.431714	12	OpenSea
cg08142848	0.715082	0.706087	0.731306	0.684364	0.0436085	0.421271	1	N_Shore	ST3GAL3
cg08159724	0.470782	0.45611	0.487054	0.562574	0.042036	0.497168	19	S_Shore	MADCAM1
cg08168884	0.83857	0.832477	0.859217	0.787314	0.0402497	0.347416	2	OpenSea	TANK
cg08171933	0.944796	0.94167	0.952516	0.726464	0.048374	0.435026	1	OpenSea	ATF6
cg08181850	0.744124	0.737936	0.765343	0.822532	0.0417892	0.351705	16	OpenSea	XYLT1
cg08185798	0.937935	0.935398	0.943216	0.644896	0.0482939	0.495317	12	S_Shelf	ALX1
cg08186915	0.796264	0.794964	0.82405	0.994342	0.0466965	0.320557	12	OpenSea	KRT71
cg08195415	0.428921	0.40855	0.437216	0.48194	0.047996	0.77742	10	OpenSea	FGFR2
cg08197880	0.841427	0.830165	0.853021	0.525343	0.038897	0.499488	4	N_Shelf	WHSC1
cg08207466	0.392332	0.371622	0.404449	0.492583	0.0451181	0.704863	19	S_Shore	TMEM145
cg08209764	0.605113	0.595458	0.622801	0.693496	0.0477154	0.450994	11	S_Shore
cg08213590	0.531073	0.520885	0.562223	0.78417	0.0443356	0.38125	6	OpenSea
cg08213608	0.892861	0.885631	0.903106	0.580748	0.0411168	0.46015	4	Island
cg08216808	0.463744	0.444716	0.475608	0.512041	0.0477746	0.678004	2	N_Shore	ARPC2
cg08228813	0.974001	0.97267	0.977026	0.60343	0.0426895	0.468514	5	S_Shore	ZNF879
cg08229518	0.662168	0.651155	0.682376	0.647128	0.038897	0.380981	4	Island	MAEA
cg08240323	0.817238	0.80761	0.827541	0.587583	0.0487776	0.56488	3	N_Shelf
cg08244443	0.315453	0.308365	0.333195	0.745481	0.0461527	0.406682	12	N_Shore	SLC26A10
cg08245239	0.862651	0.8435	0.868155	0.480416	0.0447101	0.746778	11	S_Shore	DAGLA
cg08250879	0.601784	0.599197	0.633006	0.964958	0.0450813	0.323008	1	N_Shore
cg08252062	0.91041	0.894607	0.921418	0.564006	0.0477154	0.584317	1	OpenSea	CD46
cg08254089	0.463452	0.444504	0.480045	0.534624	0.0430656	0.5711	20	OpenSea	BPI
cg08254954	0.556543	0.538627	0.567832	0.508954	0.0475117	0.680097	15	OpenSea	SV2B
cg08263071	0.0886757	0.07856	0.0988139	0.503349	0.0382674	0.454391	6	Island	EPHA7
cg08263205	0.540467	0.528737	0.558844	0.649754	0.0443356	0.455733	1	OpenSea
cg08264859	0.595438	0.588832	0.614059	0.775187	0.0482939	0.405704	19	Island	GIPR
cg08270630	0.466463	0.456731	0.483387	0.690853	0.0482851	0.456307	22	S_Shore
cg08285915	0.505195	0.491963	0.52605	0.663823	0.048374	0.482354	5	S_Shore	NEUROG1
cg08287288	0.852382	0.844817	0.868385	0.707891	0.0443356	0.418418	16	S_Shore	MAPK8IP3
cg08287707	0.48844	0.476013	0.506054	0.624202	0.0436085	0.465403	10	OpenSea	GFRA1
cg08298497	0.781767	0.767108	0.793508	0.501259	0.038897	0.549464	14	OpenSea	ZFHX2, THTPA
cg08300037	0.826981	0.81716	0.844854	0.724744	0.0443356	0.403836	1	S_Shore	PTPRF
cg08302699	0.349019	0.332267	0.358622	0.523319	0.0493594	0.674216	11	OpenSea
cg08316365	0.910346	0.904276	0.91892	0.643756	0.0483005	0.498061	12	N_Shore	NUP37
cg08316671	0.847184	0.838089	0.859458	0.725409	0.0482939	0.433186	15	OpenSea
cg08316699	0.518169	0.502644	0.537176	0.549095	0.0382674	0.426151	6	N_Shore
cg08324400	0.421783	0.404212	0.438381	0.504211	0.0402497	0.551785	5	OpenSea
cg08327744	0.464099	0.451818	0.486253	0.696686	0.0451181	0.430525	8	N_Shore	RNF122
cg08329236	0.00292577	0.00310706	0.00240243	0.808797	0.0496385	0.395733	20	Island	DIDO1
cg08332162	0.779747	0.775136	0.799698	0.868574	0.0470646	0.360455	5	OpenSea
cg08333232	0.815552	0.802233	0.826377	0.503677	0.0424671	0.611673	12	OpenSea
cg08340690	0.799009	0.795991	0.819916	0.908017	0.0490836	0.359266	21	OpenSea
cg08340752	0.548069	0.537401	0.570782	0.718249	0.0443356	0.407297	11	OpenSea
cg08343101	0.517967	0.493423	0.525713	0.469957	0.0485451	0.832158	11	OpenSea	TSPAN18
cg08344946	0.987719	0.989826	0.987185	0.458763	0.0382674	0.833147	17	OpenSea	NPLOC4
cg08365591	0.786985	0.787541	0.809016	0.990528	0.0466965	0.320557	4	S_Shelf
cg08378017	0.00434697	0.00599582	0.00402275	0.465838	0.0444672	0.825492	2	Island
cg08382035	0.768383	0.758677	0.782825	0.66071	0.0485451	0.485986	5	S_Shelf	NRG2
cg08386098	0.0361985	0.032351	0.037457	0.47368	0.048374	0.809734	19	OpenSea	ZNF283
cg08386537	0.463123	0.43783	0.481039	0.507105	0.0443356	0.639162	2	N_Shore	LOC440925
cg08389151	0.78303	0.766335	0.795886	0.521892	0.0466965	0.641009	19	Island	NCRNA00181, A1BG
cg08402568	0.883672	0.879818	0.896428	0.810094	0.0477154	0.385314	16	OpenSea	IL34
cg08405558	0.574057	0.560376	0.607416	0.774207	0.04303	0.378231	1	OpenSea	PRDM16
cg08409225	0.505457	0.492769	0.529478	0.717437	0.0454947	0.419	12	N_Shore	OBFC2B
cg08443549	0.687775	0.675658	0.716213	0.744793	0.0488677	0.426585	14	OpenSea
cg08447934	0.572307	0.558199	0.586865	0.575461	0.0466965	0.551336	12	S_Shelf	ACVRL1
cg08450965	0.773598	0.763488	0.789134	0.660991	0.0451259	0.454655	21	Island
cg08462122	0.622791	0.60523	0.636906	0.4994	0.038897	0.549357	4	N_Shore	SPON2
cg08462274	0.463689	0.456018	0.486049	0.778479	0.0443356	0.380245	17	N_Shore	P4HB
cg08465862	0.00529708	0.00636016	0.00484807	0.532672	0.0485451	0.651603	10	Island	PFKP
cg08466913	0.560205	0.549501	0.578169	0.676282	0.0443356	0.432773	19	OpenSea	KLK3
cg08467089	0.693527	0.687957	0.715562	0.850081	0.0459051	0.364184	1	S_Shore	LINC01398
cg08486432	0.90224	0.895149	0.913257	0.63464	0.0428482	0.446305	6	N_Shelf	ITPR3
cg08487444	0.573838	0.560656	0.592748	0.723119	0.0443356	0.40287	16	S_Shore	UBE2I
cg08496203	0.740119	0.732159	0.76573	0.788882	0.0443356	0.378231	2	OpenSea
cg08499881	0.386241	0.37546	0.402268	0.656246	0.0481871	0.48389	17	OpenSea	AANAT
cg08500925	0.69101	0.68063	0.708723	0.6509	0.0428482	0.433484	1	OpenSea	ARHGEF2
cg08504812	0.38866	0.375642	0.40999	0.63616	0.0422178	0.432773	3	N_Shore	C3orf55
cg08506127	0.630169	0.622946	0.650448	0.779898	0.045858	0.389061	2	S_Shore	CD8A
cg08506931	0.244404	0.231505	0.256745	0.565976	0.0454947	0.555209	2	Island	CCDC140
cg08531489	0.608461	0.598816	0.627962	0.724998	0.0481871	0.433312	17	OpenSea	HDAC5
cg08538752	0.535631	0.518181	0.549843	0.546173	0.0470848	0.605569	21	Island	TPTE
cg08548409	0.692059	0.680808	0.708792	0.624874	0.042036	0.436924	3	S_Shore	PTPRG
cg08550101	0.0629146	0.0537681	0.0666308	0.48194	0.0470397	0.763834	7	Island	SP8
cg08555556	0.149354	0.134322	0.164515	0.52311	0.042036	0.557907	6	OpenSea	PACRG
cg08565919	0.42853	0.423169	0.449725	0.846529	0.0448653	0.360455	16	OpenSea	C16orf96
cg08578057	0.851315	0.841594	0.859206	0.560416	0.0481871	0.596858	3	OpenSea
cg08595490	0.98533	0.987481	0.983905	0.465838	0.0425807	0.762378	1	OpenSea	ZNF691
cg08602305	0.00423569	0.00454166	0.0034947	0.747779	0.0444821	0.398111	10	Island	PTEN, KILLIN
cg08609766	0.701287	0.687772	0.74144	0.746341	0.038897	0.351705	20	OpenSea
cg08619182	0.980399	0.97953	0.982331	0.686072	0.0480456	0.458031	5	OpenSea	ADCY2
cg08620606	0.0752132	0.0625756	0.0763378	0.458763	0.0478663	0.961441	19	N_Shore	SELV
cg08622435	0.386067	0.382281	0.407515	0.919391	0.0450767	0.343852	1	OpenSea	UCK2
cg08622534	0.967071	0.971897	0.965996	0.487192	0.047996	0.753083	10	OpenSea	C10orf11
cg08642111	0.425581	0.406939	0.440521	0.534965	0.0456464	0.609848	8	OpenSea	CSMD1
cg08644381	0.596711	0.59251	0.621219	0.907037	0.0492246	0.359266	7	OpenSea	SSPO
cg08652985	0.0152296	0.016369	0.0134326	0.728358	0.0499984	0.440957	17	Island	HN1
cg08675262	0.0874343	0.0807123	0.0986781	0.659373	0.0488677	0.488594	5	Island	DRD1
cg08675565	0.394829	0.378542	0.408601	0.501378	0.0382689	0.526216	4	OpenSea
cg08678925	0.849897	0.840124	0.86242	0.561464	0.0443356	0.541021	15	N_Shore	ALPK3
cg08683697	0.557386	0.54069	0.572348	0.559112	0.0470359	0.585104	17	OpenSea
cg08687025	0.452198	0.4296	0.460482	0.468675	0.0480939	0.827163	2	N_Shore
cg08693281	0.847843	0.835405	0.8561	0.507105	0.0454947	0.666992	7	Island	VIPR2
cg08697503	0.0645869	0.0606311	0.0764691	0.679427	0.0443356	0.434632	2	N_Shore	CCDC140
cg08701523	0.803594	0.785668	0.811177	0.466105	0.0427882	0.76534	4	OpenSea	PPP2R2C
cg08706628	0.808258	0.796432	0.820013	0.562421	0.0477154	0.58703	3	OpenSea
cg08711674	0.591878	0.582413	0.611696	0.714134	0.0443356	0.414282	19	S_Shore	AKT1S1, TBC1D17
cg08713711	0.300976	0.288133	0.313506	0.573495	0.045858	0.547542	5	Island	SLC6A3
cg08717168	0.86008	0.857098	0.876153	0.889924	0.048299	0.359823	17	OpenSea	ALOX15B
cg08722103	0.758626	0.741192	0.769313	0.507993	0.042036	0.593886	12	S_Shore	P2RX2
cg08722176	0.651516	0.622335	0.657694	0.462146	0.0492949	0.910231	12	OpenSea
cg08722675	0.432657	0.413123	0.446655	0.516398	0.0443888	0.631803	4	OpenSea	ACOX3
cg08727311	0.645682	0.628981	0.661496	0.536332	0.0427798	0.557251	1	OpenSea
cg08732950	0.333578	0.314161	0.34549	0.501259	0.0417892	0.598405	16	OpenSea	CBFA2T3
cg08733172	0.578999	0.56978	0.599689	0.694751	0.0406388	0.378231	4	S_Shore
cg08735411	0.865485	0.85104	0.870645	0.462429	0.0402497	0.749046	10	N_Shelf
cg08754015	0.845618	0.82844	0.860749	0.59236	0.0470848	0.539323	2	OpenSea
cg08757123	0.681161	0.676585	0.701653	0.892541	0.0470848	0.357736	6	OpenSea
cg08783616	0.466751	0.456288	0.486154	0.705716	0.0478815	0.443351	17	OpenSea	C17orf76
cg08795949	0.33748	0.315655	0.346443	0.487192	0.0475958	0.747312	6	N_Shelf
cg08799570	0.721541	0.689649	0.742221	0.512041	0.0451366	0.648055	7	OpenSea	LOC101927870, RELN
cg08809526	0.624236	0.609126	0.641619	0.621085	0.0447647	0.486856	14	OpenSea	CCDC85C
cg08810397	0.607378	0.607017	0.639798	0.999064	0.0477154	0.320557	16	N_Shelf	CLCN7
cg08815293	0.327778	0.296278	0.330325	0.458763	0.0428482	0.955661	7	S_Shore
cg08816882	0.516681	0.501745	0.533731	0.587672	0.04303	0.49402	11	S_Shore	NTM
cg08820728	0.969393	0.962698	0.971957	0.516	0.0494887	0.690139	14	OpenSea	EVL
cg08831194	0.914314	0.909678	0.922971	0.749834	0.047039	0.410004	7	OpenSea	COG5
cg08833255	0.454919	0.440267	0.474544	0.621229	0.0443356	0.479823	11	OpenSea
cg08837037	0.252013	0.24311	0.273822	0.638057	0.0382674	0.378231	22	N_Shore	C22orf27
cg08842332	0.778477	0.766056	0.790598	0.547189	0.0428772	0.543753	8	N_Shelf	XKR6
cg08843492	0.299648	0.286234	0.319686	0.646986	0.0482939	0.49451	11	N_Shelf	IFITM2
cg08843623	0.581914	0.57364	0.605479	0.756737	0.038897	0.351705	16	OpenSea
cg08848772	0.730518	0.713264	0.743768	0.507629	0.0408666	0.558618	17	OpenSea
cg08857355	0.0820672	0.0745195	0.0890489	0.564349	0.0443356	0.547316	11	S_Shore	MPPED2
cg08876437	0.985227	0.986896	0.984902	0.462429	0.0484472	0.900842	1	Island	RUNX3
cg08890002	0.771696	0.764397	0.785819	0.70352	0.0488565	0.454403	19	OpenSea	DMKN
cg08892491	0.620834	0.602366	0.635296	0.558129	0.0466965	0.581104	17	S_Shore	MPP2
cg08899626	0.215585	0.202056	0.233036	0.559649	0.0477154	0.591353	4	OpenSea	LDB2
cg08900470	0.442044	0.408269	0.455167	0.465838	0.0427145	0.770388	8	OpenSea
cg08900511	0.890968	0.887041	0.904575	0.770401	0.0426895	0.375698	1	N_Shore
cg08903484	0.897012	0.888656	0.906492	0.59245	0.0406388	0.43547	11	N_Shore	FOXR1
cg08911288	0.775376	0.765657	0.784723	0.541562	0.0479144	0.625022	16	N_Shelf
cg08914946	0.759136	0.75052	0.776831	0.704981	0.0410994	0.380245	1	OpenSea
cg08917429	0.703539	0.682354	0.714234	0.471436	0.0408844	0.680579	17	N_Shore	CACNA1G-AS1
cg08924284	0.270654	0.263237	0.291445	0.796168	0.0483005	0.396693	3	N_Shelf
cg08928145	0.609916	0.605742	0.638124	0.897516	0.046775	0.354961	19	Island	TSSK6
cg08934147	0.903522	0.894814	0.912308	0.643212	0.0470036	0.483896	5	OpenSea
cg08938925	0.284672	0.261534	0.306365	0.54933	0.0466965	0.593827	15	OpenSea	HERC1
cg08947542	0.141817	0.122269	0.144475	0.458763	0.042036	0.911507	8	OpenSea	UNC5D
cg08960443	0.317832	0.30422	0.33869	0.620854	0.0443356	0.483896	9	N_Shore	TMEM210
cg08968636	0.420313	0.410551	0.43578	0.671448	0.0483701	0.47585	16	Island
cg08980389	0.41469	0.401747	0.429055	0.586581	0.0470397	0.544082	22	S_Shelf
cg08998212	0.717226	0.715126	0.739152	0.946423	0.0443356	0.328888	2	S_Shore
cg09001896	0.447455	0.440328	0.472145	0.830977	0.0470397	0.378231	3	OpenSea	FOXP1
cg09001989	0.888255	0.876806	0.894693	0.505257	0.0475958	0.69355	12	OpenSea
cg09004241	0.646708	0.642692	0.676889	0.917785	0.0430656	0.333353	2	N_Shore	B3GNT7
cg09007470	0.49438	0.481131	0.507269	0.573461	0.048374	0.579812	19	Island	PPP1R14A
cg09009380	0.33793	0.322775	0.347177	0.519519	0.0481238	0.669052	1	Island	PKP1
cg09010134	0.272435	0.260485	0.286388	0.603711	0.046775	0.52084	3	N_Shore	CDC25A
cg09018739	0.603331	0.599977	0.630291	0.914482	0.0445252	0.343852	16	OpenSea	CPNE2
cg09025274	0.952173	0.947305	0.955413	0.524619	0.0454634	0.62517	3	OpenSea	ALCAM
cg09029085	0.404823	0.393151	0.425442	0.660205	0.0427834	0.42604	17	S_Shore	IGF2BP1
cg09047569	0.560515	0.553561	0.58365	0.798701	0.0443356	0.376371	8	S_Shelf	DOK2
cg09052865	0.795597	0.797181	0.8228	0.993148	0.0426895	0.296993	15	OpenSea	LOC101928988, DAPK2
cg09055341	0.723856	0.714006	0.743028	0.695321	0.0457717	0.434557	17	S_Shore	2009-09-01
cg09055357	0.743478	0.729933	0.759415	0.565029	0.0417892	0.483237	2	OpenSea	SDC1
cg09077934	0.105168	0.0961942	0.11683	0.699784	0.0408666	0.378805	15	Island	APBA2
cg09080894	0.420081	0.409272	0.4388	0.698584	0.0489959	0.457132	6	OpenSea	SERPINB6
cg09099746	0.389787	0.378305	0.415922	0.728194	0.04303	0.392992	20	OpenSea	BMP7
cg09103423	0.869495	0.859259	0.879614	0.563975	0.0408666	0.469787	6	OpenSea
cg09108754	0.873741	0.862808	0.886043	0.567997	0.0408844	0.471155	22	OpenSea	CABIN1
cg09111686	0.220135	0.20207	0.224808	0.469957	0.0459051	0.797208	2	OpenSea
cg09120603	0.92848	0.928982	0.944117	0.987012	0.0470036	0.320557	19	OpenSea	AKT2
cg09122308	0.556446	0.538128	0.569837	0.495691	0.0408662	0.589934	22	N_Shore	CELSR1
cg09134969	0.805517	0.799727	0.824252	0.830634	0.0428482	0.357736	1	Island	AGRN
cg09144062	0.655666	0.645097	0.679274	0.76066	0.046775	0.402019	4	OpenSea
cg09144769	0.460111	0.453679	0.486834	0.853307	0.046775	0.367633	17	OpenSea	AP2B1
cg09149851	0.88679	0.88149	0.901469	0.740507	0.0382674	0.321431	21	Island	PCNT
cg09156753	0.670039	0.656201	0.684843	0.572285	0.0417892	0.47827	22	OpenSea
cg09160382	0.841956	0.83606	0.85786	0.72514	0.0417892	0.378231	6	OpenSea
cg09169617	0.202503	0.183043	0.206531	0.458763	0.0443356	0.908314	15	Island	LOC254559
cg09178025	0.508682	0.495565	0.526936	0.598813	0.0413105	0.446331	11	S_Shore
cg09180057	0.596071	0.58305	0.619374	0.649939	0.042466	0.424746	14	OpenSea	FOXN3
cg09181348	0.845438	0.83445	0.854269	0.519806	0.0417892	0.552018	11	S_Shelf	SLC15A3
cg09183316	0.0700705	0.0565677	0.0761862	0.487906	0.0443068	0.691654	12	N_Shore	CTDSP2
cg09185884	0.152182	0.128197	0.157969	0.458763	0.0480926	0.921804	17	OpenSea	KCTD2
cg09194657	0.785004	0.778173	0.800363	0.726126	0.0456019	0.414792	10	OpenSea	TUBGCP2
cg09204253	0.906413	0.898577	0.912865	0.537445	0.0456019	0.605233	19	OpenSea
cg09204484	0.664984	0.654617	0.684144	0.637419	0.0382674	0.382995	20	OpenSea	CDH4
cg09210680	0.614448	0.607676	0.633707	0.776152	0.0443356	0.380191	8	OpenSea	RHOBTB2
cg09214254	0.078014	0.0743405	0.0953802	0.940149	0.0491994	0.345388	6	Island	SMOC2
cg09216442	0.712625	0.697817	0.728222	0.542151	0.0398744	0.483514	4	S_Shore	JAKMIP1
cg09229469	0.861792	0.857933	0.878271	0.800396	0.0424671	0.359823	19	S_Shelf	VSIG10L
cg09234161	0.363586	0.354157	0.380279	0.709585	0.0483005	0.445451	16	S_Shore	CCDC102A
cg09237583	0.768694	0.713776	0.763447	0.442667	0.0481238	0.958917	14	OpenSea
cg09244186	0.971174	0.967876	0.974125	0.618193	0.046775	0.504668	1	OpenSea	LRP8
cg09247061	0.730829	0.723797	0.751379	0.777475	0.0443356	0.385314	16	N_Shore	ZFPM1
cg09249081	0.930427	0.920334	0.934524	0.468675	0.0443356	0.784419	2	OpenSea	ITSN2
cg09249803	0.817647	0.799345	0.821519	0.48194	0.0482464	0.779395	16	OpenSea
cg09253179	0.141733	0.129922	0.147965	0.487895	0.0443356	0.695409	19	N_Shore
cg09257943	0.924291	0.920755	0.934949	0.791705	0.0406388	0.347416	15	OpenSea	PARP16
cg09271157	0.347886	0.340087	0.371004	0.757605	0.0406388	0.359266	10	Island	PPAPDC1A
cg09274988	0.46691	0.45745	0.485665	0.715316	0.0477154	0.434895	20	S_Shelf	SDCBP2
cg09275691	0.70944	0.680582	0.727834	0.512404	0.0488838	0.69191	12	N_Shore	NUP107, LOC100507250
cg09302903	0.0172402	0.018019	0.015418	0.688801	0.0406388	0.379619	17	N_Shore	C17orf93, PRAC
cg09303645	0.314814	0.297004	0.325286	0.511054	0.048374	0.69209	12	OpenSea	TSPAN11
cg09308777	0.931816	0.924612	0.940788	0.544302	0.0382674	0.385314	6	Island
cg09315630	0.885664	0.874514	0.895166	0.503082	0.042036	0.610166	22	OpenSea	MOV10L1
cg09319070	0.321537	0.305143	0.343315	0.597486	0.042036	0.45985	15	N_Shore	NEIL1
cg09319822	0.731677	0.720534	0.751978	0.638005	0.038897	0.392992	10	N_Shore	C10orf2, MRPL43
cg09323847	0.60537	0.59051	0.622165	0.589544	0.0477154	0.547475	16	N_Shelf
cg09326843	0.381585	0.369901	0.400138	0.639159	0.0430656	0.44751	7	S_Shore
cg09332226	0.875787	0.868256	0.886955	0.635641	0.0428482	0.445868	7	OpenSea
cg09343458	0.589214	0.579321	0.607473	0.682411	0.0443356	0.431714	17	N_Shore	MNT
cg09344722	0.536713	0.524547	0.552117	0.609957	0.0451181	0.50086	19	N_Shore	RNF225
cg09347135	0.490801	0.484034	0.516423	0.847421	0.0475958	0.375698	2	OpenSea	DYSF
cg09350944	0.85754	0.842443	0.864194	0.484517	0.0481238	0.767727	20	OpenSea	CDH4
cg09351085	0.809736	0.797887	0.821374	0.565739	0.0448653	0.550185	8	OpenSea
cg09359103	0.607285	0.596388	0.622668	0.673475	0.0477457	0.465884	1	OpenSea	KCNN3
cg09360036	0.533928	0.519573	0.549573	0.563937	0.042466	0.503451	11	S_Shore	ZBTB16
cg09365259	0.82421	0.819861	0.840655	0.793061	0.0470848	0.389061	22	Island	TUBA8
cg09373597	0.471148	0.459763	0.493763	0.707471	0.0430656	0.4052	3	N_Shore	C3orf72
cg09381630	0.93649	0.928322	0.943061	0.545637	0.04303	0.547324	11	OpenSea	ATM
cg09381666	0.597805	0.584204	0.616676	0.612759	0.0471782	0.517401	16	OpenSea
cg09387130	0.816938	0.81212	0.828521	0.669984	0.04303	0.424161	2	OpenSea
cg09393309	0.5054	0.472868	0.522399	0.48893	0.0443888	0.708555	2	OpenSea	TYW5
cg09404429	0.54081	0.535718	0.567231	0.884999	0.0492246	0.364376	17	Island
cg09405276	0.392855	0.383912	0.409062	0.688801	0.0477154	0.452541	12	S_Shelf	KRT8
cg09423147	0.689638	0.676123	0.704902	0.60578	0.0474404	0.526382	16	S_Shore	FBRS
cg09424443	0.824312	0.821232	0.84147	0.854005	0.0443356	0.358795	18	OpenSea	CTIF
cg09425333	0.398795	0.384111	0.412293	0.53034	0.0424671	0.555567	16	S_Shore
cg09430364	0.884387	0.868424	0.886761	0.478789	0.048299	0.796033	5	OpenSea	ADAMTS2
cg09430957	0.62059	0.606499	0.636297	0.622823	0.0488768	0.524797	19	S_Shelf
cg09438589	0.890775	0.883575	0.903715	0.769856	0.0477154	0.404533	9	OpenSea
cg09440270	0.384579	0.371078	0.398013	0.568174	0.0456464	0.553328	10	Island	CYP26C1
cg09450766	0.819574	0.813772	0.834837	0.728128	0.0480939	0.430339	8	OpenSea	MROH1
cg09452478	0.490182	0.475397	0.509122	0.563913	0.0382674	0.432899	11	S_Shelf
cg09452728	0.506669	0.495997	0.522733	0.659976	0.0477726	0.478967	11	OpenSea	LOC100128239
cg09460001	0.437159	0.428386	0.460357	0.76468	0.0443356	0.389061	11	OpenSea	ST5
cg09467485	0.913746	0.898506	0.914682	0.458763	0.0485451	0.942113	14	OpenSea	EML5
cg09484032	0.214109	0.194842	0.22577	0.483912	0.0443356	0.714609	12	N_Shelf
cg09488512	0.802182	0.787238	0.808956	0.468428	0.0425967	0.742926	19	OpenSea	SRRM5, ZNF428
cg09493837	0.86897	0.841768	0.87588	0.458763	0.0432539	0.86333	11	OpenSea	ATM
cg09503707	0.709409	0.700141	0.732465	0.697124	0.0443356	0.416594	4	N_Shore	SMARCAD1, LOC101929210
cg09505965	0.853814	0.816552	0.852578	0.442667	0.042036	0.98497	11	OpenSea
cg09506319	0.798169	0.784755	0.808917	0.547921	0.046863	0.600644	1	S_Shore	C1orf86, LOC100128003
cg09507007	0.858193	0.835469	0.861613	0.463005	0.0482939	0.891357	5	OpenSea
cg09507790	0.615725	0.599434	0.628735	0.523193	0.0437951	0.599636	18	Island	GATA6
cg09516448	0.843141	0.839098	0.856557	0.807438	0.0490936	0.394423	7	N_Shore	PRKAR1B
cg09546780	0.309886	0.296819	0.328936	0.635739	0.0470848	0.492636	9	OpenSea
cg09552070	0.435786	0.434063	0.473537	0.970301	0.0443356	0.320557	17	OpenSea	ITGAE
cg09567725	0.406817	0.395613	0.425874	0.68487	0.0490927	0.469193	16	OpenSea
cg09568899	0.275861	0.267285	0.289383	0.669742	0.0477154	0.467072	19	OpenSea	OPA3
cg09571314	0.750709	0.74101	0.766198	0.662913	0.0454797	0.454655	2	Island	OBSL1
cg09578155	0.407255	0.401966	0.429698	0.862645	0.0477154	0.368569	11	OpenSea	LRP5
cg09581049	0.396237	0.369113	0.403999	0.468675	0.048003	0.826352	17	OpenSea
cg09581197	0.889313	0.873856	0.894491	0.484659	0.0466965	0.744922	16	OpenSea	CFDP1
cg09582200	0.640768	0.629881	0.661825	0.672916	0.0443356	0.434312	11	S_Shore	FXYD6
cg09602138	0.81653	0.808415	0.828379	0.573349	0.0408844	0.465835	10	OpenSea
cg09607782	0.745361	0.734838	0.764277	0.657517	0.0402497	0.389061	19	OpenSea
cg09619732	0.725003	0.718122	0.74295	0.774401	0.0474778	0.400258	10	OpenSea	SUFU
cg09624160	0.847632	0.84049	0.860878	0.658735	0.042466	0.419	11	OpenSea	SIDT2
cg09634663	0.876369	0.865599	0.881406	0.47581	0.0443356	0.742469	1	OpenSea	KIAA1614
cg09637363	0.77273	0.760434	0.78999	0.662096	0.0454947	0.455126	11	S_Shore	CCND1
cg09642020	0.475969	0.460753	0.490719	0.577974	0.0492949	0.581929	9	Island	C9orf163
cg09643544	0.0868062	0.07485	0.0956734	0.468675	0.0382674	0.553151	19	Island	ZNF177
cg09651145	0.0930901	0.088644	0.10668	0.7943	0.0485451	0.3989	5	Island	AFAP1L1
cg09654291	0.00726444	0.00753509	0.00561881	0.895963	0.0436085	0.343175	9	S_Shore	LOC100506834, GAS1
cg09676376	0.557597	0.552203	0.58051	0.854728	0.0482939	0.376371	12	OpenSea	ZNF385A
cg09685472	0.483562	0.475777	0.50447	0.768974	0.0448095	0.389061	16	OpenSea	CMIP
cg09690371	0.983012	0.984768	0.987781	0.550745	0.0426895	0.007734	15	OpenSea	THBS1
cg09704168	0.323004	0.29855	0.344148	0.512404	0.0443356	0.625454	17	OpenSea
cg09706133	0.431479	0.414291	0.442784	0.507767	0.0443634	0.65115	15	OpenSea	ITGA11
cg09708295	0.867725	0.866101	0.883935	0.896588	0.0430656	0.340931	2	Island	INHBB
cg09708478	0.745214	0.733495	0.757728	0.616901	0.0477154	0.516474	19	N_Shelf
cg09715669	0.769016	0.750485	0.778286	0.471996	0.0417892	0.691178	4	OpenSea
cg09721659	0.252701	0.242846	0.265611	0.634356	0.0499023	0.518276	14	S_Shore	TSHR
cg09727611	0.763315	0.755837	0.78259	0.794179	0.0470397	0.388739	9	OpenSea	AKAP2, PALM2-AKAP2
cg09728776	0.487466	0.480663	0.51381	0.832343	0.042036	0.34825	3	OpenSea
cg09740179	0.885393	0.876986	0.901773	0.616221	0.0382674	0.339512	10	OpenSea	TCERG1L
cg09741958	0.959142	0.953428	0.961203	0.468675	0.0480102	0.826493	1	OpenSea	EDEM3
cg09743437	0.310716	0.294865	0.33267	0.568039	0.0382674	0.41772	5	Island
cg09745381	0.810493	0.811311	0.83462	0.9896	0.042036	0.289384	8	OpenSea	ADCY8
cg09751342	0.134593	0.12887	0.148105	0.653563	0.0499023	0.498213	1	OpenSea
cg09753644	0.613438	0.60481	0.634306	0.734679	0.0443356	0.399684	10	N_Shore
cg09754550	0.911529	0.897611	0.91453	0.462146	0.0457302	0.874025	13	S_Shore
cg09755547	0.384624	0.37398	0.403758	0.693401	0.048374	0.457888	9	OpenSea	RGS3
cg09756125	0.668951	0.654309	0.681524	0.561464	0.042036	0.501849	7	S_Shore	PTPRN2
cg09756855	0.784148	0.778817	0.802853	0.770702	0.04303	0.378231	2	S_Shelf	ACOXL
cg09760143	0.589954	0.575268	0.601745	0.553476	0.049198	0.618519	3	OpenSea	EIF4G1
cg09761612	0.596813	0.585932	0.616544	0.685443	0.0443356	0.430242	2	N_Shelf
cg09762732	0.926335	0.908524	0.927726	0.458763	0.0427145	0.900521	11	OpenSea
cg09782026	0.574838	0.558229	0.593983	0.568174	0.0417892	0.479895	7	OpenSea	LOC154822
cg09784081	0.00861058	0.00873574	0.00681659	0.917533	0.048374	0.355391	7	Island	FLJ43663
cg09786972	0.85057	0.836816	0.863656	0.487081	0.0382674	0.412892	11	OpenSea
cg09791633	0.675124	0.664805	0.69467	0.64271	0.038897	0.393288	15	OpenSea	ARNT2
cg09807191	0.554814	0.539661	0.570254	0.584672	0.0482939	0.560485	9	OpenSea	LMX1B
cg09807315	0.90444	0.898298	0.914346	0.683262	0.0485451	0.468147	4	OpenSea	KIAA1530
cg09810593	0.381387	0.369467	0.404879	0.650769	0.0382674	0.370272	19	S_Shore	RASIP1
cg09811183	0.305832	0.291474	0.315954	0.524026	0.042036	0.559458	1	N_Shore	TSPAN2
cg09813400	0.53718	0.523433	0.553027	0.603515	0.0477154	0.531387	5	OpenSea	TNIP1
cg09814231	0.678845	0.66742	0.692519	0.602443	0.0477154	0.532311	5	OpenSea	PPARGC1B
cg09815261	0.692337	0.678288	0.710734	0.60578	0.0417892	0.442405	11	OpenSea	OTOG
cg09823576	0.925279	0.916842	0.930266	0.521808	0.044178	0.604974	1	OpenSea	PBX1
cg09827629	0.540556	0.533992	0.563333	0.824022	0.046994	0.378231	9	OpenSea	SEMA4D
cg09834706	0.592518	0.575276	0.607351	0.52975	0.0443888	0.607422	2	Island
cg09841774	0.661695	0.646381	0.676574	0.574174	0.0477397	0.567033	3	OpenSea	XIRP1
cg09842575	0.162873	0.151589	0.173581	0.557473	0.0474919	0.592372	2	OpenSea
cg09850105	0.787816	0.774122	0.802227	0.564349	0.038897	0.434895	8	Island	OPLAH
cg09851596	0.616087	0.609812	0.640135	0.844901	0.0450037	0.361852	8	N_Shore	BAI1
cg09855125	0.853808	0.839267	0.866879	0.590046	0.0482939	0.554512	8	OpenSea
cg09865386	0.867622	0.860485	0.880551	0.692408	0.0443356	0.428744	14	N_Shore	DLK1
cg09867953	0.541725	0.536133	0.563207	0.842919	0.0482939	0.378231	16	OpenSea	ERN2
cg09870201	0.67485	0.659835	0.688831	0.559775	0.0474778	0.588223	20	OpenSea
cg09872737	0.212616	0.198305	0.220391	0.496342	0.0470848	0.717702	6	OpenSea	TNXB
cg09876440	0.552022	0.539343	0.566035	0.586968	0.0447549	0.523319	3	OpenSea	GHRLOS, C3orf42
cg09882452	0.58995	0.578775	0.610049	0.668025	0.0443356	0.440176	17	S_Shelf	SMIM5, RECQL5
cg09882672	0.574664	0.567074	0.602522	0.804939	0.0432192	0.367633	15	S_Shore	RPP25
cg09883145	0.479753	0.46315	0.496776	0.533678	0.038897	0.483896	8	OpenSea
cg09886849	0.901041	0.878009	0.90152	0.458763	0.0447101	0.959548	15	OpenSea
cg09889948	0.516435	0.504858	0.534339	0.672537	0.0492246	0.481023	17	Island
cg09893576	0.19897	0.187014	0.210837	0.582695	0.0471782	0.550805	12	N_Shore
cg09905605	0.954067	0.940184	0.954321	0.458763	0.0469996	0.902521	16	N_Shore
cg09912548	0.891933	0.870582	0.896342	0.483316	0.0453879	0.742438	1	OpenSea	ZNF124
cg09916336	0.70632	0.693164	0.717994	0.541562	0.0450767	0.59466	2	S_Shore	SEMA4F
cg09917488	0.198368	0.190664	0.213111	0.741254	0.0491994	0.429694	19	OpenSea	PAK4
cg09922947	0.706599	0.691845	0.717668	0.517607	0.0443356	0.619499	19	OpenSea
cg09924998	0.413878	0.403924	0.431724	0.688978	0.0471782	0.450435	12	S_Shore	VPS33A
cg09929856	0.623872	0.611472	0.642097	0.662388	0.0459866	0.458669	22	Island	MPPED1
cg09931038	0.416826	0.409074	0.438378	0.760804	0.0466965	0.401816	8	N_Shore
cg09932694	0.00453073	0.00567955	0.00406576	0.507105	0.0443356	0.641729	1	N_Shore	ATAD3A
cg09938124	0.724497	0.693428	0.751059	0.564748	0.0443356	0.546665	12	OpenSea	LRP6
cg09954828	0.616861	0.603011	0.633579	0.604737	0.046775	0.520726	11	OpenSea	SHANK2
cg09961607	0.734886	0.725421	0.750713	0.661582	0.0443864	0.44986	11	S_Shore	OAF
cg09968391	0.00832454	0.00833025	0.00686276	0.987612	0.046775	0.320557	8	S_Shore
cg09971591	0.650125	0.634446	0.660707	0.522406	0.0483545	0.666486	2	OpenSea	FAM123C
cg09973105	0.38687	0.375748	0.401711	0.631489	0.0454947	0.483131	4	S_Shore	RNF175
cg09987740	0.0205537	0.0184782	0.0246229	0.724767	0.04775	0.429887	2	Island	GULP1
cg09994445	0.872017	0.855539	0.881913	0.47368	0.0382674	0.60374	11	S_Shelf	ZBTB16
cg10000250	0.627753	0.618694	0.647122	0.753948	0.0477154	0.412604	17	Island	DUS1L
cg10011799	0.665158	0.648645	0.684276	0.569801	0.0426895	0.501867	9	N_Shore	FBXW2, LOC402377
cg10016145	0.855605	0.845684	0.862612	0.54173	0.0488152	0.63787	12	N_Shelf
cg10018078	0.0880305	0.0833889	0.100571	0.722029	0.0470646	0.42627	3	N_Shore	UBE2E1
cg10019668	0.359116	0.341123	0.368931	0.496455	0.0449248	0.691088	4	S_Shore	ARSJ
cg10024505	0.804792	0.791509	0.814012	0.518045	0.0470036	0.656253	14	N_Shore
cg10025030	0.697101	0.684813	0.715129	0.611591	0.0402497	0.416579	22	OpenSea	LOC284933, FAM19A5
cg10029670	0.8087	0.791985	0.814372	0.465838	0.0443356	0.796743	5	N_Shelf	NKD2
cg10030303	0.538532	0.518116	0.546276	0.478789	0.048374	0.79835	5	OpenSea	LINC01484
cg10036732	0.85828	0.843774	0.867665	0.533224	0.0476733	0.63486	22	OpenSea
cg10040131	0.758044	0.746855	0.771172	0.588787	0.0482939	0.556943	2	OpenSea	SFXN5
cg10046227	0.949014	0.944265	0.955881	0.764553	0.0466965	0.399362	8	N_Shelf
cg10053507	0.59264	0.577392	0.616786	0.561875	0.0382674	0.360455	1	OpenSea	KIAA1026
cg10062945	0.937979	0.929764	0.942084	0.507105	0.047535	0.688391	6	OpenSea	EYS
cg10066043	0.740144	0.729665	0.757925	0.649795	0.0382674	0.378231	7	OpenSea	PTPRN2
cg10066139	0.79193	0.77937	0.806079	0.613878	0.0443356	0.484269	14	S_Shelf
cg10070756	0.803525	0.797993	0.825151	0.740089	0.0424671	0.380191	9	N_Shelf	MVB12B
cg10081359	0.481266	0.468321	0.495806	0.59799	0.0471782	0.533016	7	S_Shore	HOTTIP
cg10096346	0.879561	0.867726	0.890573	0.522548	0.038897	0.502351	7	OpenSea	CNPY1
cg10096566	0.533753	0.526436	0.553247	0.780289	0.0496426	0.410004	14	N_Shelf
cg10098358	0.717284	0.707556	0.734795	0.71837	0.0483005	0.438889	19	N_Shore	LINC01530
cg10113217	0.691622	0.682942	0.714012	0.759294	0.0426895	0.378231	1	OpenSea
cg10123201	0.617946	0.612888	0.64169	0.862554	0.0471335	0.364184	3	OpenSea	MYL3
cg10127249	0.603885	0.594617	0.622026	0.687585	0.0453531	0.436924	19	OpenSea	ZNF428
cg10127660	0.593426	0.574835	0.605276	0.51311	0.0451181	0.645498	8	N_Shelf	REEP4
cg10129948	0.838127	0.834024	0.856508	0.86643	0.0438229	0.353454	11	OpenSea	TNKS1BP1
cg10132726	0.460882	0.442125	0.470195	0.48499	0.0443356	0.715215	17	OpenSea	HDAC5
cg10133500	0.395835	0.381946	0.407721	0.552359	0.0482939	0.6105	3	N_Shore	TMEM115
cg10135464	0.772993	0.771433	0.791582	0.946415	0.0448653	0.333353	15	OpenSea	ST8SIA2
cg10136340	0.87602	0.864477	0.880984	0.476279	0.0475707	0.787873	2	OpenSea	LOC101926966
cg10137821	0.537943	0.527847	0.55945	0.73443	0.0479903	0.424746	3	S_Shelf	GNAI2
cg10143827	0.534429	0.502152	0.550673	0.501259	0.0492949	0.73036	8	OpenSea
cg10157936	0.714559	0.704089	0.732187	0.668025	0.0430656	0.42827	14	S_Shore	SIVA1
cg10161470	0.850861	0.843936	0.865719	0.635959	0.0382674	0.373817	16	OpenSea	ABCA3
cg10173350	0.731987	0.724253	0.750319	0.785019	0.0492246	0.405704	3	N_Shore
cg10184020	0.824879	0.819753	0.83864	0.779771	0.0470397	0.395733	5	OpenSea	CAMK2A
cg10197052	0.889786	0.887155	0.901873	0.88005	0.048299	0.363692	11	OpenSea
cg10198174	0.775573	0.765711	0.806835	0.781564	0.0444821	0.382761	2	OpenSea	FAM228B
cg10208942	0.451814	0.441163	0.468702	0.662096	0.046775	0.465943	17	N_Shore	SLC16A3
cg10211745	0.472489	0.46192	0.497099	0.755337	0.0477154	0.412737	1	S_Shore	MINOS1-NBL1, NBL1
cg10212378	0.568229	0.555653	0.587312	0.607541	0.0406388	0.426605	1	OpenSea	KCND3
cg10215414	0.312738	0.298364	0.322929	0.524742	0.0482464	0.65649	16	OpenSea	KCTD19, LRRC36
cg10218131	0.525627	0.513211	0.540762	0.616107	0.0477154	0.518526	4	OpenSea
cg10219223	0.592941	0.579771	0.608226	0.579871	0.0429	0.498867	1	OpenSea	ACOT7
cg10221746	0.660964	0.650065	0.679157	0.637265	0.0417892	0.420679	1	S_Shore
cg10237252	0.54779	0.534137	0.563729	0.597486	0.0477154	0.538244	17	N_Shore	TOM1L1
cg10251070	0.422028	0.403951	0.43376	0.525995	0.0477746	0.649052	21	N_Shore
cg10256584	0.940665	0.936225	0.950573	0.770751	0.0428482	0.378231	17	OpenSea	CRHR1, MGC57346-CRHR1
cg10266211	0.236337	0.218038	0.248144	0.507698	0.0430656	0.625441	4	Island	MSX1
cg10270430	0.800166	0.785245	0.808819	0.522664	0.0466965	0.640606	6	Island	GRM4
cg10281361	0.432918	0.427162	0.467836	0.87586	0.0382674	0.320557	9	S_Shore	MIR3621, LRRC26
cg10285525	0.622771	0.60591	0.641128	0.541833	0.0382674	0.447374	20	N_Shore	PTK6
cg10289177	0.568556	0.560704	0.588767	0.753683	0.0470397	0.407994	7	Island	ACCN3
cg10290737	0.461764	0.442615	0.474694	0.504287	0.0426895	0.619306	8	OpenSea	PAG1
cg10307345	0.582396	0.572196	0.599743	0.675133	0.0464635	0.451416	11	OpenSea	PTPN5
cg10318080	0.844454	0.834666	0.852546	0.534819	0.0499023	0.656087	2	OpenSea
cg10319924	0.587507	0.574291	0.608124	0.631861	0.042036	0.430339	17	OpenSea	LOC101927539, MSI2
cg10325224	0.661518	0.645347	0.676631	0.545637	0.0423893	0.530044	16	S_Shore	IGFALS
cg10334703	0.0740174	0.0651225	0.0792346	0.571868	0.0495101	0.590931	2	S_Shore	MATN3
cg10336108	0.0957022	0.0806318	0.10342	0.487081	0.0485451	0.765361	15	Island	ALDH1A3
cg10342213	0.872328	0.867171	0.88535	0.728747	0.0417892	0.378231	12	OpenSea	TESC-AS1
cg10349533	0.668096	0.646367	0.680124	0.47368	0.039193	0.63662	20	OpenSea
cg10362475	0.500119	0.49039	0.527021	0.762833	0.0408844	0.359266	11	N_Shore	SHANK2
cg10369427	0.752807	0.746534	0.770162	0.739089	0.0464569	0.411807	8	S_Shore	NRBP2
cg10384036	0.111119	0.0984691	0.125501	0.51426	0.0415159	0.558155	11	Island	EHD1
cg10385677	0.80808	0.79301	0.81843	0.522406	0.0470397	0.646911	2	OpenSea
cg10386300	0.635102	0.618198	0.654178	0.550395	0.038897	0.454096	16	S_Shore	PPL
cg10386420	0.697043	0.685053	0.714892	0.616574	0.0400415	0.412701	11	N_Shelf	TMEM80
cg10386431	0.703803	0.692897	0.733387	0.755037	0.0414539	0.364184	1	OpenSea	AK5
cg10387648	0.822121	0.814629	0.836981	0.661834	0.047996	0.478009	3	OpenSea	LPP
cg10392263	0.542032	0.532316	0.563901	0.704036	0.0410273	0.380245	5	S_Shore	B4GALT7
cg10400393	0.411263	0.398501	0.431437	0.667887	0.0466405	0.456152	11	N_Shelf	LRP4
cg10419570	0.336394	0.322265	0.3472	0.534624	0.0470848	0.627615	19	OpenSea	C19orf38
cg10420589	0.837241	0.830844	0.851152	0.715347	0.0456019	0.421663	17	OpenSea	MAP2K3
cg10428516	0.834795	0.824206	0.846103	0.598482	0.0443356	0.49789	22	S_Shore	CACNA1I
cg10437839	0.633416	0.61785	0.655577	0.646527	0.0438366	0.449252	11	OpenSea	PPP2R5B
cg10440342	0.777017	0.761517	0.804497	0.719809	0.0443356	0.409381	7	S_Shelf	NUPL2
cg10447166	0.712253	0.70376	0.728865	0.70721	0.047996	0.443423	11	OpenSea	PHLDB1
cg10458473	0.243403	0.227313	0.25688	0.522406	0.042036	0.559012	16	OpenSea
cg10460842	0.595147	0.57591	0.606713	0.48194	0.0408844	0.641009	1	OpenSea
cg10463427	0.460728	0.446965	0.483334	0.650777	0.0436085	0.443029	22	OpenSea	CACNA1I
cg10480819	0.449182	0.43477	0.467096	0.577617	0.0424929	0.491878	11	S_Shore
cg10487468	0.724179	0.713385	0.744185	0.673317	0.0382674	0.370272	20	OpenSea
cg10496840	0.719272	0.709511	0.741174	0.750525	0.0443356	0.394423	5	N_Shelf
cg10502431	0.58735	0.573578	0.599046	0.541291	0.0466965	0.608748	2	S_Shore
cg10504805	0.823056	0.799968	0.833144	0.473148	0.0417892	0.685974	1	Island	PRDM16
cg10514711	0.503165	0.498189	0.528032	0.862574	0.0436085	0.353454	11	OpenSea	SHANK2
cg10515315	0.49882	0.487456	0.518235	0.661295	0.0430656	0.431714	14	Island
cg10530169	0.186615	0.176467	0.201178	0.63295	0.0482939	0.507261	3	OpenSea	DNAH12
cg10543850	0.603422	0.588581	0.619832	0.607501	0.0482939	0.53479	11	S_Shore	LOC102723330
cg10546065	0.373511	0.360974	0.390609	0.589164	0.0408666	0.445816	22	Island	PRR5, PRR5-ARHGAP8
cg10548968	0.584345	0.56497	0.59465	0.50946	0.0477726	0.684463	11	OpenSea	CAPN5
cg10549480	0.790193	0.783539	0.805712	0.773871	0.0497683	0.413979	15	OpenSea	ST8SIA2
cg10550314	0.342419	0.323858	0.348819	0.481245	0.0492246	0.795763	11	OpenSea	TEAD1
cg10552875	0.841263	0.826941	0.848481	0.485289	0.0424671	0.666486	22	OpenSea
cg10556316	0.843765	0.841536	0.861613	0.952822	0.0451181	0.333336	14	OpenSea	ASB2
cg10567320	0.876297	0.861974	0.886629	0.545493	0.0406388	0.489107	10	OpenSea	SVIL
cg10569790	0.69627	0.65678	0.704326	0.465838	0.0486024	0.888661	11	OpenSea	SOX6
cg10573303	0.419946	0.408732	0.441956	0.662219	0.0426895	0.421218	19	OpenSea
cg10587334	0.65954	0.635965	0.676094	0.507983	0.0437951	0.630117	1	OpenSea	MIR548F3
cg10587476	0.612125	0.603832	0.631582	0.751963	0.0496426	0.425275	7	OpenSea
cg10590465	0.1405	0.133711	0.148163	0.655596	0.048299	0.486614	19	N_Shore	CARM1
cg10604168	0.133473	0.117269	0.136842	0.465838	0.0475405	0.85385	15	Island	RASL12
cg10613305	0.716507	0.703524	0.726833	0.555067	0.0483005	0.607884	19	S_Shore
cg10617037	0.452892	0.425798	0.469007	0.463995	0.0382674	0.57212	8	N_Shore	CYHR1, KIFC2
cg10619660	0.700036	0.68995	0.720899	0.65075	0.0408666	0.401816	10	OpenSea
cg10636297	0.591783	0.574384	0.609722	0.559889	0.0427421	0.520822	21	S_Shelf	AGPAT3
cg10657823	0.525694	0.508206	0.544622	0.592851	0.0492246	0.560829	9	S_Shore	NRARP
cg10658398	0.676529	0.667925	0.703158	0.84432	0.0437951	0.358795	3	OpenSea	MUC4
cg10660635	0.81488	0.807306	0.832669	0.746298	0.0443356	0.392723	11	OpenSea	CTSD
cg10666763	0.549978	0.537009	0.566054	0.617565	0.0480939	0.520726	17	Island	PLEKHH3
cg10668414	0.531615	0.523425	0.551316	0.762379	0.0482939	0.412892	20	S_Shore
cg10675584	0.868088	0.862669	0.881861	0.715831	0.0437951	0.403859	5	OpenSea
cg10684486	0.537801	0.524046	0.55016	0.554782	0.0477154	0.59765	10	OpenSea
cg10695145	0.89083	0.880325	0.901777	0.507983	0.0382674	0.431714	19	OpenSea	STRN4
cg10702818	0.435446	0.410205	0.446166	0.483937	0.0470848	0.756486	3	S_Shore	ZNF860, OSBPL10
cg10707509	0.698478	0.687625	0.718776	0.69961	0.0487776	0.455641	22	S_Shore	WNT7B
cg10708898	0.574399	0.563604	0.599156	0.707671	0.0408844	0.378231	1	OpenSea
cg10722410	0.560552	0.548873	0.576545	0.637414	0.0477154	0.49504	1	OpenSea
cg10722750	0.869394	0.860409	0.885281	0.613737	0.0382674	0.372817	2	OpenSea	D2HGDH
cg10729214	0.669426	0.659627	0.693149	0.718937	0.0408844	0.378231	21	OpenSea	COL18A1
cg10729743	0.747039	0.731169	0.760905	0.535909	0.0408844	0.510136	22	OpenSea	CACNA1I
cg10732739	0.216758	0.213704	0.258371	0.995397	0.0443356	0.320557	9	OpenSea	FANCC
cg10758760	0.942601	0.936058	0.95217	0.723449	0.0471563	0.426436	7	S_Shelf	AMZ1
cg10763288	0.436	0.419055	0.445458	0.497974	0.0467946	0.704557	11	N_Shore	DHCR7
cg10765427	0.564554	0.566446	0.596047	0.96199	0.0443356	0.289384	19	N_Shore	CPAMD8
cg10770076	0.241012	0.221585	0.248528	0.465838	0.042036	0.757711	3	N_Shore	TMEM45A
cg10775157	0.61211	0.595761	0.62634	0.549709	0.0471582	0.601565	17	OpenSea
cg10776530	0.313899	0.303211	0.327756	0.595813	0.0429231	0.483367	6	OpenSea	IGF2R
cg10784813	0.479491	0.46294	0.491274	0.51785	0.0459051	0.644786	16	Island	SOCS1
cg10786437	0.912766	0.904297	0.917812	0.471332	0.0423358	0.719929	8	N_Shelf	PARP10
cg10787688	0.511475	0.487148	0.523939	0.483912	0.0428482	0.690847	4	OpenSea	SORCS2
cg10793760	0.550277	0.543921	0.575883	0.857315	0.0477154	0.370272	1	OpenSea
cg10795738	0.0324716	0.0276388	0.0347114	0.486398	0.0477154	0.75174	5	Island	RXFP3
cg10811880	0.618778	0.605105	0.637127	0.629302	0.0443356	0.475651	21	S_Shelf	COL6A2
cg10816626	0.892792	0.891941	0.909131	0.942171	0.0482939	0.344331	1	N_Shelf	CASZ1
cg10820916	0.943182	0.93886	0.948712	0.601307	0.0466965	0.521471	20	OpenSea	RBM39
cg10821511	0.529808	0.505561	0.540379	0.467644	0.042036	0.731818	17	OpenSea	GNGT2, ABI3
cg10837924	0.520018	0.510215	0.540505	0.718376	0.0466965	0.424018	12	OpenSea
cg10843276	0.685768	0.67379	0.701541	0.624134	0.0451181	0.487515	4	S_Shore	PCGF3
cg10846762	0.478327	0.46819	0.494688	0.674653	0.0492246	0.479216	5	OpenSea	ACSL6
cg10847789	0.52488	0.506923	0.538636	0.533127	0.0467581	0.623886	11	OpenSea
cg10850792	0.55306	0.536188	0.574892	0.581398	0.0408844	0.455733	15	OpenSea
cg10852154	0.244117	0.233735	0.261044	0.708082	0.0480833	0.443592	6	S_Shore
cg10856984	0.766255	0.743348	0.77329	0.465838	0.0443356	0.804827	11	S_Shelf	MS4A15
cg10862587	0.163502	0.14636	0.171151	0.466105	0.0483005	0.848047	2	S_Shore	STK16, GLB1L
cg10880163	0.521202	0.500004	0.5354	0.508261	0.0443356	0.642132	11	S_Shelf
cg10889133	0.885106	0.877763	0.897292	0.565459	0.0382674	0.38731	1	OpenSea	CSF3R
cg10890935	0.666203	0.656938	0.683823	0.658674	0.042036	0.413645	17	OpenSea
cg10900019	0.654772	0.635845	0.666816	0.4908	0.042036	0.638966	5	OpenSea	LOC643201
cg10911135	0.95852	0.952442	0.960765	0.458763	0.038897	0.758678	10	N_Shore	BBIP1
cg10921517	0.750381	0.733064	0.761022	0.514471	0.0488152	0.687894	11	OpenSea	HCCA2
cg10921908	0.656194	0.620985	0.686059	0.548662	0.0424671	0.529736	8	OpenSea	INTS8
cg10925657	0.851763	0.833211	0.858061	0.47368	0.0443356	0.760477	12	OpenSea	FAR2
cg10927449	0.156057	0.139257	0.158179	0.458763	0.0443356	0.931611	2	Island
cg10928038	0.806767	0.798216	0.822515	0.746058	0.0406388	0.359509	11	OpenSea	PKNOX2
cg10929690	0.663573	0.650827	0.683803	0.61869	0.0382674	0.371718	18	Island
cg10945079	0.0442934	0.0382947	0.0482163	0.484239	0.0430656	0.697568	2	Island
cg10951783	0.687801	0.681103	0.713395	0.829218	0.0443356	0.36484	16	OpenSea
cg10953723	0.604302	0.593562	0.623795	0.683334	0.0443356	0.42827	1	OpenSea	CSMD2
cg10958369	0.487361	0.482447	0.510909	0.856432	0.0472842	0.368988	16	OpenSea
cg10959896	0.879557	0.86957	0.897752	0.646155	0.0430656	0.443762	11	N_Shelf	PC
cg10965265	0.781576	0.77059	0.805816	0.731377	0.0492539	0.436574	7	OpenSea
cg10987828	0.225372	0.210234	0.234394	0.48499	0.0417892	0.646916	11	S_Shore	LMO1
cg10997810	0.401316	0.388658	0.415096	0.593175	0.0481871	0.549798	17	OpenSea	2009-09-01
cg11013284	0.630342	0.62274	0.650071	0.761522	0.0482939	0.41349	10	OpenSea
cg11017452	0.344728	0.337627	0.37545	0.872676	0.0454947	0.358795	2	OpenSea
cg11019923	0.533236	0.52049	0.556849	0.696668	0.0483005	0.454554	15	Island	DNAJA4
cg11020085	0.456184	0.445236	0.476378	0.674809	0.04303	0.420029	3	OpenSea
cg11024200	0.876523	0.871661	0.890937	0.802007	0.0449501	0.378231	19	OpenSea	ZNF587
[truncated: 2,555 more rows]
